# Supplementary material for: Accurate absolute free energies for ligand–protein binding based on non-equilibrium approaches
Source: Commun Chem. 2021 May 11;4:61. doi: 10.1038/s42004-021-00498-y (PMC9814727; doi:10.1038/s42004-021-00498-y)
Supplement: Supplementary file 4 — Supplementary Data 1 [file 42004_2021_498_MOESM4_ESM.zip]

Archive with 39 entries (34 files):
- dg_data/
- dg_data/bromosporine/
- dg_data/bromosporine/bromosporine_noneq_bar.dat
- dg_data/bromosporine/bromosporine_noneq_jarzDecoupling.dat
- dg_data/bromosporine/bromosporine_noneq_jarzCoupling.dat
- dg_data/bromosporine/bromosporine_fep.dat
- dg_data/bromosporine/bromosporine_hrex_fep.dat
- dg_data/bromosporine/bromosporine_exp.dat
- dg_data/bromosporine/bromosporine_noneq_ALL.dat
- dg_data/bromosporine/bromosporine_fep_ALL.dat
- dg_data/bromosporine/README
- dg_data/brd4/
- dg_data/brd4/brd4_noneq_bar.dat
- dg_data/brd4/brd4_noneq_ALL.dat
- dg_data/brd4/brd4_fep_ALL.dat
- dg_data/brd4/brd4_noneq_jarzDecoupling.dat
- dg_data/brd4/brd4_noneq_jarzCoupling.dat
- dg_data/brd4/brd4_fep.dat
- dg_data/brd4/brd4_hrex_fep.dat
- dg_data/brd4/brd4_exp.dat
- dg_data/brd4/README
- dg_data/lysozyme/
- dg_data/lysozyme/lysozyme_noneq_bar.dat
- dg_data/lysozyme/lysozyme_noneq_jarzDecoupling.dat
- dg_data/lysozyme/lysozyme_noneq_jarzCoupling.dat
- dg_data/lysozyme/lysozyme_fep_apo.dat
- dg_data/lysozyme/lysozyme_fep_holo.dat
- dg_data/lysozyme/lysozyme_fep_hrex_apo.dat
- dg_data/lysozyme/lysozyme_fep_hrex_holo.dat
- dg_data/lysozyme/lysozyme_exp.dat
- dg_data/lysozyme/lysozyme_noneq_ALL.dat
- dg_data/lysozyme/lysozyme_fep_apo_ALL.dat
- dg_data/lysozyme/lysozyme_fep_holo_ALL.dat
- dg_data/lysozyme/lysozyme_fep_apo_hrex_ALL.dat
- dg_data/lysozyme/lysozyme_fep_holo_hrex_ALL.dat
- dg_data/lysozyme/README
- dg_data/brd4_transition_time_study/
- dg_data/brd4_transition_time_study/brd4_noneq_transitions.dat
- dg_data/brd4_transition_time_study/README
