# Supplementary material for: Accurate absolute free energies for ligand–protein binding based on non-equilibrium approaches
Source: Commun Chem. 2021 May 11;4:61. doi: 10.1038/s42004-021-00498-y (PMC9814727; doi:10.1038/s42004-021-00498-y)
Supplement: Supplementary file 4 — Supplementary Data 1 [file 42004_2021_498_MOESM4_ESM.zip › dg_data/bromosporine/bromosporine_noneq_bar.dat]

#Bromodomain      dG  dG_err
# all values in kcal/mol
      FALZ  -11.05  0.40
      PCAF  -10.82  0.80
     BAZ2A  -11.45  0.63
   SMARCA4  -5.51  1.15
    BRPF1B  -12.02  0.61
   BRD3(2)  -10.27  0.64
   BRD2(1)  -9.16  0.48
   BRD4(2)  -10.49  0.71
      TIF1  -7.00  0.87
   TAF1(1)  -8.42  0.46
   BRDT(1)  -9.94  0.61
     CECR2  -12.22  0.55
    PB1(5)  -7.17  0.80
      BRD9  -11.69  0.52
     EP300  -10.27  0.52
      BRD1  -11.14  0.87
   BRD3(1)  -9.94  0.69
   BRD4(1)  -10.33  0.54
   TAF1(2)  -11.76  0.70
   BRD2(2)  -10.47  0.67
  TAF1L(2)  -11.46  0.62
    CREBBP  -10.32  0.67
