# Supplementary material for: Accurate absolute free energies for ligand–protein binding based on non-equilibrium approaches
Source: Commun Chem. 2021 May 11;4:61. doi: 10.1038/s42004-021-00498-y (PMC9814727; doi:10.1038/s42004-021-00498-y)
Supplement: Supplementary file 4 — Supplementary Data 1 [file 42004_2021_498_MOESM4_ESM.zip › dg_data/bromosporine/bromosporine_noneq_jarzDecoupling.dat]

#Bromodomain      dG  dG_err
# all values in kcal/mol
      FALZ  -16.01  0.48
      PCAF  -18.03  0.90
     BAZ2A  -17.46  0.74
   SMARCA4  -12.11  1.19
    BRPF1B  -16.88  0.78
   BRD3(2)  -15.25  0.74
   BRD2(1)  -15.05  0.92
   BRD4(2)  -16.48  0.64
      TIF1  -11.50  1.09
   TAF1(1)  -14.91  0.52
   BRDT(1)  -16.36  0.94
     CECR2  -17.61  1.03
    PB1(5)  -11.91  1.27
      BRD9  -19.04  0.89
     EP300  -15.81  0.69
      BRD1  -17.61  1.18
   BRD3(1)  -14.11  1.01
   BRD4(1)  -17.88  0.65
   TAF1(2)  -17.31  0.55
   BRD2(2)  -18.49  0.62
  TAF1L(2)  -17.34  0.64
    CREBBP  -16.60  0.66
