# Supplementary material for: Accurate absolute free energies for ligand–protein binding based on non-equilibrium approaches
Source: Commun Chem. 2021 May 11;4:61. doi: 10.1038/s42004-021-00498-y (PMC9814727; doi:10.1038/s42004-021-00498-y)
Supplement: Supplementary file 4 — Supplementary Data 1 [file 42004_2021_498_MOESM4_ESM.zip › dg_data/bromosporine/bromosporine_noneq_jarzCoupling.dat]

#Bromodomain      dG  dG_err
# all values in kcal/mol
      FALZ  -6.22  0.70
      PCAF  -3.73  1.16
     BAZ2A  -5.55  0.83
   SMARCA4  0.96  1.86
    BRPF1B  -7.28  0.70
   BRD3(2)  -5.42  1.09
   BRD2(1)  -3.42  0.99
   BRD4(2)  -4.63  1.31
      TIF1  -2.63  1.27
   TAF1(1)  -2.04  0.63
   BRDT(1)  -3.65  1.20
     CECR2  -6.97  0.61
    PB1(5)  -2.54  0.60
      BRD9  -4.46  0.59
     EP300  -4.84  0.68
      BRD1  -4.81  1.07
   BRD3(1)  -5.94  1.24
   BRD4(1)  -2.92  0.85
   TAF1(2)  -6.33  1.16
   BRD2(2)  -2.58  1.11
  TAF1L(2)  -5.70  0.92
    CREBBP  -4.15  0.98
