# Supplementary material for: Accurate absolute free energies for ligand–protein binding based on non-equilibrium approaches
Source: Commun Chem. 2021 May 11;4:61. doi: 10.1038/s42004-021-00498-y (PMC9814727; doi:10.1038/s42004-021-00498-y)
Supplement: Supplementary file 4 — Supplementary Data 1 [file 42004_2021_498_MOESM4_ESM.zip › dg_data/bromosporine/bromosporine_fep.dat]

#Bromodomain      dG  dG_err
# all values in kcal/mol
      FALZ  -10.73  0.06
      PCAF  -10.36  0.06
     BAZ2A  -11.23  0.06
   SMARCA4  -7.99  0.06
    BRPF1B  -11.25  0.06
   BRD3(2)  -11.89  0.06
   BRD2(1)  -8.51  0.06
   BRD4(2)  -9.93  0.06
      TIF1  -5.71  0.06
   TAF1(1)  -9.44  0.06
   BRDT(1)  -12.96  0.06
     CECR2  -11.55  0.06
    PB1(5)  -7.48  0.06
      BRD9  -13.18  0.06
     EP300  -10.50  0.06
      BRD1  -11.34  0.06
   BRD3(1)  -10.06  0.06
   BRD4(1)  -11.93  0.06
   TAF1(2)  -10.44  0.06
   BRD2(2)  -10.65  0.06
  TAF1L(2)  -11.83  0.06
    CREBBP  -10.15  0.06
