# Supplementary material for: Accurate absolute free energies for ligand–protein binding based on non-equilibrium approaches
Source: Commun Chem. 2021 May 11;4:61. doi: 10.1038/s42004-021-00498-y (PMC9814727; doi:10.1038/s42004-021-00498-y)
Supplement: Supplementary file 4 — Supplementary Data 1 [file 42004_2021_498_MOESM4_ESM.zip › dg_data/bromosporine/bromosporine_hrex_fep.dat]

#Bromodomain      dG  dG_err
# all values in kcal/mol
      FALZ  -9.39  0.24
      PCAF  -10.18  0.26
     BAZ2A  -10.62  0.26
   SMARCA4  -6.36  0.26
    BRPF1B  -11.06  0.25
   BRD3(2)  -11.16  0.25
   BRD2(1)  -7.22  0.26
   BRD4(2)  -9.58  0.26
      TIF1  -5.11  0.27
   TAF1(1)  -8.06  0.27
   BRDT(1)  -8.89  0.30
     CECR2  -11.08  0.26
    PB1(5)  -6.66  0.25
      BRD9  -11.59  0.25
     EP300  -9.42  0.27
      BRD1  -10.45  0.25
   BRD3(1)  -6.89  0.27
   BRD4(1)  -10.74  0.25
   TAF1(2)  -10.37  0.25
   BRD2(2)  -9.31  0.26
  TAF1L(2)  -10.08  0.24
    CREBBP  -10.38  0.24
