# Supplementary material for: Accurate absolute free energies for ligand–protein binding based on non-equilibrium approaches
Source: Commun Chem. 2021 May 11;4:61. doi: 10.1038/s42004-021-00498-y (PMC9814727; doi:10.1038/s42004-021-00498-y)
Supplement: Supplementary file 4 — Supplementary Data 1 [file 42004_2021_498_MOESM4_ESM.zip › dg_data/bromosporine/bromosporine_exp.dat]

#Bromodomain      dG  dG_err
# all values in kcal/mol
      FALZ  -6.80  0.10
      PCAF  -7.00  0.10
     BAZ2A  -7.20  0.10
   SMARCA4  -6.20  0.10
    BRPF1B  -8.60  0.10
   BRD3(2)  -9.60  0.10
   BRD2(1)  -9.20  0.10
   BRD4(2)  -9.80  0.10
      TIF1  -6.70  0.10
   TAF1(1)  -6.90  0.10
   BRDT(1)  -9.80  0.10
     CECR2  -10.70  0.10
    PB1(5)  -6.40  0.10
      BRD9  -9.70  0.10
     EP300  -6.80  0.10
      BRD1  -7.60  0.10
   BRD3(1)  -9.10  0.10
   BRD4(1)  -9.70  0.10
   TAF1(2)  -10.20  0.10
   BRD2(2)  -9.60  0.10
  TAF1L(2)  -9.70  0.10
    CREBBP  -7.60  0.10
