# Supplementary material for: Accurate absolute free energies for ligand–protein binding based on non-equilibrium approaches
Source: Commun Chem. 2021 May 11;4:61. doi: 10.1038/s42004-021-00498-y (PMC9814727; doi:10.1038/s42004-021-00498-y)
Supplement: Supplementary file 4 — Supplementary Data 1 [file 42004_2021_498_MOESM4_ESM.zip › dg_data/bromosporine/bromosporine_noneq_ALL.dat]

 mean_slice1 mean_slice2 mean_slice3 mean_slice4 mean_slice5 mean_slice6 mean_slice7 mean_slice8 mean_slice9 mean_slice10
FALZ_cgi -11.377257170172092 -11.980985659655829 -12.147333652007651 -12.198361376673033 -12.075870936902493 -12.191908221797277 -12.488036328871937 -12.442744741873778 -12.530937858508612 -12.835072657743774
FALZ_bar -10.070134799235177 -10.269824091778178 -10.718437858508594 -10.762414913957972 -10.594632887189302 -10.975847036328862 -11.09355736137665 -11.100608030592708 -11.0707323135755 -11.050775334608014
FALZ_jarzF -15.56093307839389 -15.747955066921595 -15.988514340344148 -15.991860420650104 -15.798982791587058 -15.865784894837505 -15.885980879541094 -15.972261950286818 -16.07360038240921 -16.014804971319347
FALZ_jarzR -4.471783938814556 -4.688801147227535 -5.410359464627153 -5.526874760994228 -5.3730745697896625 -6.088896749522004 -6.324795411089873 -6.267434034416804 -6.191310707456991 -6.216645315487555
FALZ_jarzgaussF -13.02890630975143 -14.492218929254314 -14.749747609942673 -15.14781166347992 -15.051014340344171 -15.028189292542994 -15.080292543020995 -15.151038240917838 -15.215689292543015 -15.106105162523905
FALZ_jarzgaussR -19.617935946462705 -18.33901625239002 -19.649484703632865 -21.6198479923518 -20.78201338432124 -24.850727533460766 -27.209594646271505 -25.197763862332714 -27.308543021032495 -31.98086615678772
FALZ_cgi_err 1.4250133342606741 0.6880922120224771 0.4972266726442035 0.46222432063835395 0.4346511496141295 0.3980894238322774 0.500126437400225 0.4377579325353042 0.43570160927036705 0.5363849252220513
FALZ_bar_err 0.9286189200891152 0.7502095741819648 0.5550183611217627 0.5095592416177236 0.571725030496093 0.4569275595663786 0.4777332585602698 0.470549293101265 0.4130993278455731 0.4023819185398013
FALZ_jarzF_err 1.2065401691295385 0.9276434635641411 0.8772156760106344 0.7432273435460977 0.6965360266915737 0.6010506425346246 0.5774185011951339 0.5509712483617002 0.53627713829221 0.47691754077845777
FALZ_jarzR_err 1.6894958171193883 1.2937664238627395 0.9434616788936276 0.8639411997071057 0.8561651856095421 0.751733389038519 0.8302241884067091 0.786046798490059 0.7568690565266414 0.6952284199975349
FALZ_jarzgaussF_err 2.573270675415416 1.3351655037915677 1.021363700089045 0.9262796392671273 0.8217352992758601 0.7098194207197643 0.6853020071583585 0.6251923191355944 0.5597868913301001 0.5596472361682467
FALZ_jarzgaussR_err 9.379493361869033 5.782065287568199 6.099335262862949 7.579464827229737 7.205953988366314 9.846519637619071 9.872280009036407 8.257199676998125 9.827811529159423 10.377389834041926
PCAF_cgi -14.828090822179743 -13.19998374760995 -13.27503154875717 -13.15062906309752 -13.371350860420655 -13.361193116634773 -13.470896749522003 -13.262125239005716 -12.971733269598497 -13.017263862332678
PCAF_bar -12.803951242829827 -11.921422562141492 -11.878162523900592 -11.875294455066953 -11.552636711281096 -11.467789674952193 -11.42249808795409 -11.078688336520061 -10.749577437858477 -10.817574569789638
PCAF_jarzF -21.67859273422561 -20.31637954110896 -20.19699617590817 -20.372904397705568 -19.78040917782031 -19.669391013384324 -19.58824856596555 -18.858564053537307 -17.970896749521998 -18.028258126195038
PCAF_jarzR -3.8188891013384425 -3.423095602294478 -3.522282982791601 -3.3706338432122234 -3.3066998087953876 -3.2682198852772637 -3.274673040152991 -3.3296443594646044 -3.6459684512428265 -3.7310544933078074
PCAF_jarzgaussF -18.57725430210324 -17.17775621414918 -16.915208413001913 -16.741570745697874 -16.20404684512428 -16.4842810707457 -16.476632887189258 -16.05311472275338 -15.772163479923485 -15.870514340344174
PCAF_jarzgaussR -15.915327915869987 -10.796064053537295 -14.590280114722736 -14.665327915869982 -19.074147227533466 -19.610834608030597 -19.701537284894844 -18.759974187380514 -17.319128107074583 -18.348525812619492
PCAF_cgi_err 1.9453193448577661 1.1716565947168482 1.045840420967409 1.2060062543463312 0.9945893472278396 0.9548747265841281 0.7900296514451283 0.6837677460439207 0.5891283434246675 0.5762567080289277
PCAF_bar_err 1.1640908458232393 0.8276065644493753 0.6802361126327877 0.6421612157932308 0.5351938596452879 0.5416666313803365 0.5274212462935854 0.648079804667596 0.8010776125009429 0.7985282558343458
PCAF_jarzF_err 1.3005697403985481 0.8783970818216418 0.8470593621377845 0.9194224368149122 0.8712970818090483 0.8474768385901235 0.8876806726173954 1.0341282805534757 0.9740397185622227 0.9014854333877057
PCAF_jarzR_err 1.7207491517832816 1.6438829116591729 1.5022091103676243 1.550212535120786 1.4235636117629524 1.3757082072944944 1.3705745881447418 1.299410745375531 1.1894376391117223 1.1596474708639644
PCAF_jarzgaussF_err 2.332767320686438 1.7148734111817718 1.255030258084947 1.585567219552528 1.2777142133506156 1.144630480534126 1.033727514945196 1.0883854601557734 1.039666670007716 1.0800919765006285
PCAF_jarzgaussR_err 7.466194048436852 3.206294772026706 5.646611029526473 5.371614047420606 7.176729149316448 7.294473931136409 6.930221866545258 6.115242956897345 5.2612403331819415 6.254124591601167
BAZ2A_cgi -12.25835659655834 -12.271740917782031 -12.136941682600368 -12.409288718929266 -12.625230401529624 -12.225971319311636 -12.96282600382411 -13.236846080305934 -13.707448374760986 -13.763495219885248
BAZ2A_bar -11.397696940726572 -11.378456978967456 -11.312252390057393 -11.176497131931175 -11.460913957935011 -11.092128107074563 -11.66729541108987 -11.671478011472264 -11.643036328871874 -11.445259082217957
BAZ2A_jarzF -19.764690248565973 -19.201234225621405 -18.584240917781987 -18.181755258126216 -18.254173996175957 -17.58436042065009 -17.680082217973244 -17.743896749522012 -17.789785850860447 -17.45852390057362
BAZ2A_jarzR -2.9221950286807377 -3.452309751434047 -4.001305927342248 -4.163710325047783 -4.64805544933078 -4.604317399617615 -5.670043977055434 -5.62941300191204 -5.613041108986644 -5.554723709368992
BAZ2A_jarzgaussF -16.36507265774381 -16.922553537284912 -16.05388718929256 -16.326234225621405 -15.933547801147238 -15.3366309751434 -15.56559847036325 -15.574202676864275 -15.835316443594616 -15.470474187380507
BAZ2A_jarzgaussR -8.022935946462736 -8.254532504780093 -10.102763862332662 -10.63192256214147 -11.918848948374741 -11.41729541108986 -14.47119120458891 -15.973222753346104 -21.50943212237093 -28.335674952198858
BAZ2A_cgi_err 1.9012667767566602 1.2588712857644058 1.0363428584829275 0.9090963980188772 0.727329054477215 0.6388986925837924 0.6379843418028567 0.7972735406999677 0.8878823375118179 0.9448451786865378
BAZ2A_bar_err 1.0270074699848861 0.846801974394817 0.774877108741827 0.6274786041243453 0.5175152316524477 0.519606632493169 0.7088384282813083 0.6759258707254966 0.6614308319782941 0.6255034873672277
BAZ2A_jarzF_err 1.573074018036054 1.200004149191816 1.1390165284703437 1.0258053668491975 0.9435074346594031 0.9223811388397691 0.8816865305544886 0.8348996345337756 0.8256664489070058 0.7444555349054769
BAZ2A_jarzR_err 1.5222428755860187 1.0195719823056355 0.8003041753357576 0.6344604615443017 0.581951931275195 0.5240213754422042 0.8671334259834915 0.8945903553841267 0.8589640955671738 0.8319272235279122
BAZ2A_jarzgaussF_err 3.7683471488911637 2.2475829860654613 1.773876518876559 1.4805059197511852 1.5139534399735728 1.4316195627688693 1.2873550982286206 1.3149510266229159 1.2122994847227146 1.2287027243670616
BAZ2A_jarzgaussR_err 4.224877747741232 2.586696426552982 3.175155327346745 2.9045876707428038 2.655626073561292 2.3873293014403307 2.515273166813497 2.5378395801441864 6.459887841648583 10.05574387073533
SMARCA4_cgi -6.753528680688357 -7.46719980879543 -7.384025812619504 -7.165455066921614 -6.968872848948357 -6.870760994263856 -7.151114722753394 -7.396932122370933 -7.513327915869995 -7.80216634799233
SMARCA4_bar -3.95501051625237 -4.336822179732313 -3.9383996175908416 -4.398724665391999 -4.507711281070753 -4.524680688336506 -4.573557361376672 -4.766076481835547 -4.77491969407265 -5.510698852772422
SMARCA4_jarzF -12.834432122370957 -12.413423518164413 -11.782089866156749 -11.629126195028698 -11.59303632887195 -11.721023900573606 -11.81292160611854 -11.901114722753372 -12.043562141491423 -12.107137667304034
SMARCA4_jarzR 5.032441682600361 3.843627151051647 3.942336520076479 2.838249521988548 2.5976902485659683 2.6681969407265433 2.6488374760994424 2.337652007648222 2.3769684512428078 0.9625325047801457
SMARCA4_jarzgaussF -10.111678776290638 -10.570211281070751 -10.94102868068835 -10.580488527724619 -10.138566921606142 -9.992414913957937 -9.894900573613738 -9.830369024856626 -9.797027724665368 -10.08562715105165
SMARCA4_jarzgaussR -26.296788718929275 -38.3123240917782 -34.986559273422515 -33.12040248565964 -33.582759082217976 -31.973652963671164 -35.75890630975144 -40.02958030592738 -42.111200764818356 -44.587539196940725
SMARCA4_cgi_err 1.67965782048309 1.2491761875144904 1.0155032265288626 1.1034251931266787 1.1237161729366627 1.213914706593923 1.0942931660060973 1.0788035072539528 1.0924053527410091 1.063677569070401
SMARCA4_bar_err 1.7814684045833675 1.5084541669883633 1.2222835387552544 1.274254806774695 1.205092097657387 1.1981213832658677 1.1454155934990287 1.0854587262245277 1.0454806771303566 1.146383454218233
SMARCA4_jarzF_err 1.1406050717473752 1.2164954837096063 1.2936122286297724 1.3063127175302494 1.22860228901018 1.2270861180902684 1.1906445225559228 1.2293533468527895 1.2265340004856022 1.192803597097326
SMARCA4_jarzR_err 3.4960745694987287 3.0831381053041174 2.691797238830395 2.542812297105104 2.2265247619305937 2.1311435968999826 1.9875032358007871 1.9845892662049878 1.9586340209672757 1.8589414867432903
SMARCA4_jarzgaussF_err 1.678494671934556 1.7789832666970349 1.3596642937957246 1.5946777915118313 1.7923837373095002 1.8039398937841749 1.7751920542097184 1.7705446434948644 1.9235397803317993 1.7000780624751768
SMARCA4_jarzgaussR_err 11.818603201017517 9.925005782350246 8.344678236452618 6.897279054028602 6.079966841665764 5.2970472753553866 6.673772835563954 7.348156776003203 7.084124258878219 7.567895518300546
BRPF1B_cgi -14.605012428298298 -13.590672084130032 -13.634171128107091 -13.815217973231332 -13.523033460803042 -13.929223709368992 -13.92468260038243 -13.855490439770554 -13.802192160611865 -13.76168068833651
BRPF1B_bar -12.055538240917768 -11.686393881453174 -12.171814531548764 -12.125447418738066 -12.05231166347993 -12.682569789674945 -12.682689292543012 -12.37042829827917 -12.102024856596557 -12.01753632887188
BRPF1B_jarzF -19.564978967495225 -17.74674282982793 -17.928028680688303 -18.035103250478056 -18.00331548757176 -17.991723709369033 -18.062110898661544 -17.395523900573647 -16.998296367112836 -16.880227533460822
BRPF1B_jarzR -4.437588910133875 -5.522196940726557 -6.37903250478013 -6.211130975143395 -6.085533460803059 -7.379271510516282 -7.323105162523899 -7.377120458890958 -7.323463671128125 -7.275662523900554
BRPF1B_jarzgaussF -18.54585850860421 -17.498654875717058 -17.355609942638647 -17.628434990439757 -17.528769598470397 -17.562349904397706 -17.5422734225621 -17.47535181644364 -17.292392925430182 -17.18376481835568
BRPF1B_jarzgaussR -11.981924474187394 -12.148511472275349 -12.694161567877593 -12.744830783938802 -12.217225621414935 -13.505347036328864 -13.920141491395759 -14.044065965583144 -14.784864244741879 -14.920858508604175
BRPF1B_cgi_err 1.2177484914220034 0.9982736656429918 0.7998793330825739 0.6311586403697157 0.6141717964813481 0.6982014118326706 0.6590287869730571 0.6578212384167329 0.6000718025475685 0.5572059882489471
BRPF1B_bar_err 0.7220317835089889 0.763046668656729 0.6635606547862467 0.6241108079258685 0.6400498237647337 0.7303114092420993 0.6955773105042696 0.615562288368994 0.6930452862905937 0.6118062734246317
BRPF1B_jarzF_err 0.9803342510376377 1.0834089720270135 0.9130381219463133 0.8817048958857576 0.8072262719563508 0.862872760929321 0.8332480022635925 0.7598949307090453 0.7980098548916659 0.7838714762088561
BRPF1B_jarzR_err 1.0566722768509682 1.2045622303814794 1.0900875328568111 1.0298592069596784 0.9978985486518672 0.8154265262356339 0.8397240419355391 0.7490912722195745 0.7059794244438785 0.695806660103053
BRPF1B_jarzgaussF_err 1.6234093641612644 1.4298362190217861 1.1004145864525867 1.0767679195811208 0.9713280393635286 1.1059687486245142 1.0371399199788947 0.9174420992026477 0.7802457751929589 0.7964832340608184
BRPF1B_jarzgaussR_err 3.803333340403641 2.961805871331805 2.5722211893263762 2.322588833257462 2.2211932810594655 1.7764381967134353 1.8731359670485739 1.9238645079002334 1.9154398757656284 1.783257283551807
BRD3_2_cgi -13.059570745697902 -12.330125239005765 -11.275153919694077 -10.597692160611874 -10.695565009560218 -10.228906309751371 -10.343868068833642 -10.218270554493307 -10.40541204588913 -10.462892925430184
BRD3_2_bar -12.307419694072653 -11.336458891013379 -10.810407265774396 -10.332873804971353 -10.334785850860435 -10.070206500956017 -10.162582217973215 -9.838370936902473 -10.277902485659629 -10.272285850860392
BRD3_2_jarzF -19.266669216061196 -17.384857552581263 -16.719585086042038 -15.976277246653945 -15.988466539196976 -15.544752390057347 -15.641430210325057 -15.055149139579392 -15.19520650095604 -15.251611854684528
BRD3_2_jarzR -5.2396615678776755 -5.183734225621397 -4.859403441682617 -4.682897705544912 -4.663418738049691 -4.6000822179732666 -4.702615678776293 -4.6538585086041655 -5.477830783938853 -5.416645315487563
BRD3_2_jarzgaussF -17.393820267686458 -16.324150095602327 -15.63569407265778 -14.522763862332665 -14.494800191204622 -13.173217973231367 -13.592434034416812 -13.515474187380537 -13.898958891013377 -13.93421223709372
BRD3_2_jarzgaussR -10.94699904397705 -9.900392925430172 -7.8724292543020615 -7.466119502868043 -7.410311663479914 -7.5569416826003835 -7.500894837476094 -7.241454110898678 -7.385216061185481 -7.381630975143392
BRD3_2_cgi_err 1.3686661573039334 1.1300295719656197 0.9149859455848671 0.6878217562936774 0.6063937354684487 0.5169511916174512 0.4926482394868712 0.5074927591945153 0.46851110600805607 0.4375048736529678
BRD3_2_bar_err 0.90070030132742 0.9853038195093152 0.7411080774302488 0.6376961008461136 0.6115842053057929 0.539932514926623 0.5730199403607926 0.5926865779801549 0.6451140184772222 0.6413157804937567
BRD3_2_jarzF_err 1.3705935756203589 1.6294905704129967 1.2412658222523367 0.9531131446759442 0.9247212405557211 0.7946760508168291 0.767086986439893 0.7471109431561157 0.7838949832748755 0.7384582728827631
BRD3_2_jarzR_err 1.631836398366977 1.4277710265120338 1.3488271276363442 1.2708333945629908 1.176561166724555 1.0444062528029268 1.0019336666070144 1.0051319198742221 1.1406932511350432 1.0881352174199481
BRD3_2_jarzgaussF_err 1.694259369661976 1.8450074331085964 1.3692671363280242 1.0462128855766408 1.3338554888887824 1.124729637580941 1.0648621040558177 0.9234416723735932 0.8544145516046086 0.8728041923088327
BRD3_2_jarzgaussR_err 3.6683307331088977 2.426018727181636 1.965971130666767 1.5294514682975544 1.326519217673641 1.206604229117783 1.262651401101552 1.1456693175869477 1.2022584131246392 1.0784594404923349
BRD2_1_cgi -9.07936806883366 -9.458909177820294 -9.435008604206494 -9.562040152963677 -9.550926386233266 -9.431782026768632 -9.464525812619506 -9.44265678776291 -9.47444455066923 -9.584028680688313
BRD2_1_bar -8.864979923518161 -8.970500956022919 -9.21117973231359 -9.343110898661589 -9.446839388145301 -9.210940726577405 -9.150830783938817 -9.155969407265792 -9.158120458890979 -9.156805927342253
BRD2_1_jarzF -16.02117017208413 -15.700543977055451 -15.910510516252344 -15.381829827915881 -15.241533460803128 -14.828412045889102 -14.792680688336524 -14.878483747609955 -14.986992351816472 -15.048655831739973
BRD2_1_jarzR -1.5988470363288834 -2.137087954110899 -2.473369024856633 -3.304033460803017 -3.65118929254303 -3.6165334608030726 -3.5622791586998277 -3.5001376673040094 -3.482809751434085 -3.424492351816406
BRD2_1_jarzgaussF -13.131590822179726 -13.504559273422593 -13.76400000000001 -13.477551625238997 -13.155132887189273 -12.525711281070746 -12.443971319311641 -12.482690248566005 -12.608048757170156 -12.679152963671141
BRD2_1_jarzgaussR -5.414215105162551 -5.799253346080304 -5.740696940726547 -6.356375717017211 -6.55821606118548 -7.215362332695972 -7.198990439770521 -7.002169216061187 -7.004439770554495 -7.618923518164418
BRD2_1_cgi_err 1.3914735335848396 0.8404525413070725 0.755513098494461 0.6482382524651876 0.7743012254814565 0.7144070889411053 0.6887197283102283 0.6080811666493994 0.6111241744594431 0.5196067253311358
BRD2_1_bar_err 0.7408793782655188 0.5164849867949047 0.46868962470036296 0.5648596950170932 0.4814553376865513 0.4817077995023 0.4913571939936066 0.4863935635294491 0.49437862327860677 0.4805016646959337
BRD2_1_jarzF_err 0.8030308394271346 0.7332813812512256 0.6735302164887179 0.7543809495962025 0.9179159760852074 0.9155486218719081 0.9362729627666473 0.9403383555600773 0.9110430381086478 0.9232451569605679
BRD2_1_jarzR_err 1.271284767896161 0.9762321364571999 0.8025938874957924 1.1954873392589334 1.1007561418600766 1.0603238835676865 1.0078728572071307 1.0178392551065303 0.9892526663705882 0.989739166996268
BRD2_1_jarzgaussF_err 1.6720063061910397 1.325826612195795 0.938322767375453 1.0414285987862906 1.4460538581897564 1.3326684785062248 1.3757581078124987 1.30486139833023 1.3037825526874858 1.1978008865868375
BRD2_1_jarzgaussR_err 2.7028958496723225 1.8515881719695768 1.6592405752497092 1.518432804448556 1.4343435555634954 1.4281575393409516 1.1638460535151207 1.1057409904696636 1.045429649489772 1.4367767761143808
BRD4_2_cgi -12.492926386233252 -12.618165391969416 -12.343308795411104 -12.14720458891014 -12.245555449330801 -12.377845124282969 -12.46317017208419 -12.5952208413002 -12.57490535372849 -12.441659655831712
BRD4_2_bar -9.60549808795409 -10.3735430210325 -10.027701720841295 -10.3575296367113 -10.180665391969425 -10.2879789674952 -10.26754397705545 -10.580043977055452 -10.562596558317408 -10.488146271510491
BRD4_2_jarzF -17.286544933078382 -17.36410229445507 -16.901028680688285 -16.847969407265836 -16.631669216061226 -16.73241013384318 -16.719145315487584 -16.6739732313576 -16.570244741873832 -16.48276864244742
BRD4_2_jarzR -1.8178546845124433 -3.28009177820265 -3.1163728489483877 -3.8700774378584963 -3.7224913957934715 -3.8613537284895147 -3.8472523900573457 -4.529852772466522 -4.686521032504808 -4.630115678776266
BRD4_2_jarzgaussF -16.012644359464662 -16.222132887189318 -15.684728489483764 -15.198949330783922 -15.08876768642448 -15.06737667304015 -15.273877629063074 -15.401506692160641 -15.44942734225617 -15.372347992351829
BRD4_2_jarzgaussR -21.953490439770583 -17.619121414913963 -19.609800191204553 -20.482171128107062 -25.460302103250484 -26.739341300191235 -27.767424474187337 -30.700144359464602 -30.480617590822185 -29.09892543021034
BRD4_2_cgi_err 1.4927604545367281 1.0097837617177927 0.8673575432996437 0.7545415695892463 0.6295334838720061 0.5729710010734358 0.5194915630429703 0.5481616347760633 0.5416577149982081 0.4818175448570601
BRD4_2_bar_err 1.3081987402323736 1.3854891898123987 1.1462656842287404 0.9649492215381631 0.9002499136225053 0.8515822452205061 0.9207887750551103 0.7123643271487209 0.7068260223325965 0.7126740071537785
BRD4_2_jarzF_err 1.0617212659197548 0.8136479162463279 0.8295647135309872 0.7131558217642898 0.6424112849103516 0.5797255894563853 0.5952536958272654 0.6109097173958333 0.7059074483579402 0.6402724087644105
BRD4_2_jarzR_err 2.4481542347043663 2.4023084475093106 2.2120618379908747 1.9548648423735469 1.923031304414327 1.8121105684659926 1.8703049854366747 1.3687574695572557 1.2434065614525878 1.3056786224828894
BRD4_2_jarzgaussF_err 1.9353031784742256 1.5095250202166084 1.0784820126793258 0.8837536222181759 0.9195179539010021 0.8393487320918237 0.7843074578664436 0.7657306538719013 0.7485761492625226 0.7269550656423276
BRD4_2_jarzgaussR_err 9.191410817028599 5.445921554166322 5.139570067619873 4.918929340725807 7.550935898841541 6.841499809452393 7.650924626309338 8.73942687959799 8.35562842676514 7.693969512435108
TIF1_cgi -8.128025812619512 -8.891888145315532 -9.03863766730404 -9.285172084130028 -9.364880497131958 -9.352810707456964 -9.134120458891061 -9.07974665391967 -9.34336998087956 -9.143202676864215
TIF1_bar -7.105798279158699 -7.187896749522002 -6.955344168260035 -7.08201720841302 -7.1527629063097535 -7.139617590822167 -6.998245697896738 -7.005774378585087 -7.283260038240905 -6.997528680688315
TIF1_jarzF -13.42307839388146 -12.194230401529628 -12.097313575525785 -12.055726577437891 -12.176424474187412 -12.23510038240918 -12.003384321223676 -12.060028680688376 -12.055726577437865 -11.500277246653908
TIF1_jarzR -0.6804875717017409 -2.075325047801143 -1.772504780114706 -2.0974330783938706 -2.1066347992351706 -2.0418642447419 -2.0057743785850963 -1.9790057361376312 -2.6457122370937296 -2.629937858508555
TIF1_jarzgaussF -12.841338432122384 -12.220999043977093 -11.799273422562178 -11.779077437858481 -11.776448374761001 -11.916147227533479 -11.62551625239002 -11.69052581261953 -11.69542543021029 -11.361175908221815
TIF1_jarzgaussR -3.6803680688336797 -10.94733747609942 -14.7563718929254 -15.514498087954115 -14.724464627151043 -13.86392447418737 -13.041625239005741 -12.229603250478009 -16.008164435946476 -15.696261950286805
TIF1_cgi_err 1.3710312438832335 1.1272851135991873 1.1440255594580897 0.9013296567507166 0.893575344604699 0.8334524492658981 0.8273994966066304 0.7184371061065431 0.7470156298347971 0.6640078343429772
TIF1_bar_err 0.93909730628635 1.1852289189988146 1.0060278502280553 0.9262117336868922 0.9233187106283761 0.9041887978431338 0.8141619718999106 0.8075651018320497 1.043593738799532 0.8731079609402916
TIF1_jarzF_err 1.234539521865202 1.7132122122690248 1.5129403212768406 1.3297297620640844 1.3462835224901533 1.2992090359838293 1.1858953626569286 1.1569339867922663 1.1042968614770734 1.089768140794652
TIF1_jarzR_err 1.0903535056773377 1.0106874685032534 0.9735558429751079 0.8104663267364115 0.6899473752078074 0.6905155627361343 0.6973491942628964 0.6606309838132968 1.2458371308994316 1.268737906436902
TIF1_jarzgaussF_err 1.7667250992863397 1.7439752023442547 1.3506178465138605 1.127060741844506 1.1183059494075296 0.9972273247883323 1.0324815313743212 0.8846269032961102 0.7908725641386989 0.7780503573416613
TIF1_jarzgaussR_err 2.2623455675415034 5.5969851922551355 5.952766453806568 4.972700143099563 4.202418679003096 3.5394882514816524 3.018791285418192 2.7867519081218886 3.8572984173571188 3.651133213020072
TAF1_1_cgi -8.644457934990447 -9.610519120458932 -9.918836520076487 -10.177321223709376 -10.303396749522003 -10.518382409177779 -10.435447418738066 -10.549333652007663 -10.569649139579345 -10.583630975143395
TAF1_1_bar -7.573951242829852 -7.466757170172089 -7.7327705544933 -7.848449330783966 -8.007627151051638 -8.317617590822172 -8.402345124282983 -8.425170172084133 -8.430189292542988 -8.419314531548736
TAF1_1_jarzF -15.0327227533461 -14.583033460803062 -14.617569789674926 -14.551126195028704 -14.729185468451295 -14.733846080305923 -14.749739961759083 -14.827894837476126 -14.948353728489488 -14.90915678776294
TAF1_1_jarzR -0.006193116634797096 -0.2471108986615477 -0.8090133843212305 -1.1377657743785619 -1.267904397705542 -1.9038986615678886 -2.0723977055449536 -2.0527992351816393 -2.0302131931166474 -2.0445535372848673
TAF1_1_jarzgaussF -12.94763671128108 -13.770891969407316 -13.989701720841312 -13.714247609942616 -13.860758126195075 -13.821680688336512 -13.714606118546813 -13.92588718929257 -14.042163479923484 -14.096059273422586
TAF1_1_jarzgaussR -4.262765774378627 -8.92935277246652 -8.92098757170171 -12.11123613766731 -11.549214149139589 -14.508941682600398 -13.644577437858477 -13.951102294455096 -14.092474187380498 -13.621871892925391
TAF1_1_cgi_err 1.0565878041525858 1.0055064443497177 0.8270919107138403 0.9532700477548575 0.7503144619690896 0.7651421437642376 0.7089294649782778 0.7119134728752211 0.7792628839841492 0.702181187157742
TAF1_1_bar_err 0.5579296612885221 0.46033702438137686 0.3506937444473545 0.4005574911495849 0.37963413936859514 0.44346365806049354 0.49010914865666694 0.48815364963933444 0.46641888569211315 0.4615108101713413
TAF1_1_jarzF_err 0.8128247972362174 0.8184260933286901 0.6920618727372161 0.6252374385767125 0.5441449758165328 0.5323316278794714 0.568527510506117 0.5439816808468784 0.5207466204381916 0.5218239795995168
TAF1_1_jarzR_err 0.8819101393310719 0.9318633591485557 0.6377882968127797 0.6964509292198745 0.7015892238950325 0.5795587656147552 0.6541238436707014 0.6579088003896574 0.5961422942595163 0.6264102265654322
TAF1_1_jarzgaussF_err 1.4945560962110047 1.041320563872791 0.9765048834830571 0.7550513319647761 0.7129385263271699 0.6429753711991176 0.6569681072813408 0.6413071470474465 0.6638324104164119 0.642817983459231
TAF1_1_jarzgaussR_err 1.517653462878385 4.887782687224832 4.056112097652163 6.97936814544452 5.148940933471287 6.219475465308697 5.2423758911099805 5.582682052405814 5.626739683783827 5.0994414031567645
BRDT_1_cgi -10.306624282982796 -10.299932122370963 -10.709109942638648 -11.19751816443597 -11.185926386233268 -10.998904397705509 -10.678875717017213 -10.767427342256191 -10.591758126195028 -10.717116634799206
BRDT_1_bar -9.790610898661575 -9.529975143403442 -9.629640535372857 -10.371514340344186 -10.11099808795412 -10.040969407265756 -9.678278202676864 -9.91477437858509 -9.827537284894813 -9.938077437858505
BRDT_1_jarzF -18.174334608030595 -17.405333652007656 -17.487193116634774 -17.68986998087956 -17.235998087954183 -17.174215105162535 -16.29431548757171 -16.331839388145358 -16.311762906309752 -16.361954110898672
BRDT_1_jarzR -1.298378585086037 -1.5512466539196599 -1.7321739961759162 -3.050888145315451 -2.9735697896749502 -2.919315487571706 -3.0873365200764527 -3.5366673040152663 -3.468670172084159 -3.646968451242827
BRDT_1_jarzgaussF -15.344028680688343 -15.149597514340384 -15.750338432122389 -15.865419694072616 -15.649119502868087 -15.544554493307832 -14.728110898661575 -14.787862332696045 -14.379760038240901 -14.709468451242843
BRDT_1_jarzgaussR -4.981815487571735 -6.677561185468436 -7.4292342256213955 -9.398163479923511 -9.762527724665382 -8.785830783938833 -9.06152390057358 -9.061165391969409 -8.909038240917793 -8.804114722753312
BRDT_1_cgi_err 1.5128554391612297 1.0166674049258027 0.9063514066641819 0.8047208469477266 0.829637951356822 0.7572557789574754 0.857218545692394 0.736093831858047 0.6244775621125198 0.6301963003004649
BRDT_1_bar_err 0.6726834301052307 0.5737808852398381 0.5080022908027072 0.4091281738040024 0.5011985101350183 0.5070926190014756 0.7177088370548198 0.605498076403961 0.5710040582247234 0.6065564727296806
BRDT_1_jarzF_err 0.7297139042422603 0.9248879060236038 0.8632865148809958 0.8373503452591015 1.036707177226604 0.9309114306366011 1.0745169391747837 1.0682712059168162 0.9350046025298757 0.9401623779203927
BRDT_1_jarzR_err 1.1554648085509407 0.9717747694953294 0.8501197983374272 1.2803723858058185 1.2255742947670418 1.2642996520386975 1.2160787651312042 1.2276700988484195 1.234856675765501 1.1989587262970283
BRDT_1_jarzgaussF_err 1.9255815306461197 1.1727790430585823 0.9619380819225475 0.9128479893113814 0.9686467150649628 0.9210987991766658 1.0462554304624572 0.9908043153417595 1.1166973447495772 1.016454130834047
BRDT_1_jarzgaussR_err 2.285138960097891 3.351328416475865 3.0734118537759585 3.1555120309477984 3.168563227879666 2.797597577971594 2.578416270344281 2.3461027801849945 2.1766065135228554 2.109398144433711
CECR2_cgi -14.738551625239001 -14.89055927342255 -14.188360420650087 -13.859369024856596 -13.640798279158705 -13.77547801147222 -13.740822179732318 -13.922108030592717 -14.064794455066927 -14.255640535372825
CECR2_bar -12.616897705544886 -12.607695984703613 -11.764722753346078 -11.672466539196973 -11.53766730401531 -11.849091778202663 -12.16900095602292 -12.228632887189297 -12.231261950286777 -12.224211281070746
CECR2_jarzF -20.552246653919703 -19.782767686424503 -18.181070745697866 -17.98652007648187 -17.714292543021035 -17.82985181644361 -17.565152963671128 -17.47791586998093 -17.575430210325102 -17.606500956022945
CECR2_jarzR -4.573040152963689 -5.329732313575528 -5.307982791586999 -5.350884321223674 -5.341921606118533 -5.868451242829835 -6.788384321223701 -7.015917782026732 -7.010540152963707 -6.972299235181634
CECR2_jarzgaussF -19.557504780114723 -18.17951720841301 -16.576625239005743 -16.388169216061193 -16.439077437858508 -16.815391969407276 -16.47743785850859 -16.71405353728494 -16.88338910133844 -16.904780114722744
CECR2_jarzgaussR -14.881238049713211 -18.767710325047783 -21.281811663479907 -18.27320745697896 -16.72026768642448 -16.359727533460802 -16.79077437858508 -18.825310707456985 -22.39928298279161 -22.947801147227523
CECR2_cgi_err 1.9163754200517935 1.3658901290785173 0.8388577443021404 0.7623115512697101 0.7817474184866802 0.8134658854150715 0.8266836583994226 0.8445590076856249 0.9225364826046173 0.9389154739314889
CECR2_bar_err 0.6216435427921675 0.5210253751462555 0.5314656843726013 0.4548935041266174 0.4472613988360686 0.6259506141151675 0.5482810692962126 0.5515303345628207 0.5668235233547022 0.5461181148800454
CECR2_jarzF_err 1.178564001405422 0.9113179461641417 0.9772558892791016 0.8690813748416445 0.9611159659320306 0.881917901123357 0.9540111604667243 0.9898328802393526 0.9741662542347841 1.0303860305885089
CECR2_jarzR_err 0.8350188020501764 0.998804081788054 0.8933968318475658 0.8776029409816456 0.8394891238877363 0.9228215537473781 0.6179564769827421 0.6790017499951962 0.6937121174922471 0.612406376988019
CECR2_jarzgaussF_err 1.7893407075160044 1.5176439387797986 1.480550527543721 1.3988689383751323 1.3691201063720733 1.1460065792832257 1.2713902013183613 1.1425320919548396 1.1516561803168692 1.138460148735871
CECR2_jarzgaussR_err 8.41403008707651 8.02730722119879 7.8897700471587795 6.125728058473457 5.242880700577744 5.232586864401966 5.1701674890873 6.703223751677759 9.85026937769478 9.492214239966575
PB1_5_cgi -10.375647227533472 -9.178706500956025 -9.514748565965572 -9.578204588910145 -9.37540822179732 -9.22471510516247 -8.91759273422563 -8.964079349904393 -8.914127151051634 -8.757458891013375
PB1_5_bar -8.458582217973225 -8.359514340344168 -8.346369024856582 -8.1140554493308 -7.870269598470384 -7.6783479923517834 -7.318524856596557 -7.5488068833652155 -7.615489483747597 -7.166756214149114
PB1_5_jarzF -14.81888336520078 -14.329041108986612 -14.302869980879505 -14.05334799235181 -13.712764818355673 -13.215991395793486 -12.564581261950298 -12.635087954110901 -12.749332695984721 -11.909466539196956
PB1_5_jarzR -1.9892944550669447 -2.2875736137667375 -2.349476099426397 -2.168190248565943 -2.0005277246653668 -2.135565965583189 -2.081311663479917 -2.483797323135714 -2.591230401529664 -2.5381711281070793
PB1_5_jarzgaussF -12.42691395793497 -10.895484703632913 -10.693166347992353 -10.615130975143376 -10.712406309751444 -10.181933078393909 -9.590154875716962 -9.959179732313652 -10.090752390057343 -9.912812619502873
PB1_5_jarzgaussR -16.8763642447419 -12.3842514340344 -16.429901529636673 -20.478180688336533 -18.893692160611863 -18.390226577437847 -17.163051625238964 -16.921775334608043 -15.966110898661599 -14.973520076481808
PB1_5_cgi_err 1.5505388957534652 1.3503893129803013 1.454739478638751 1.169817253750994 1.104197746116455 0.9781949196439633 0.886172763313216 0.9035629727723783 0.8968101758672647 0.8659715917364617
PB1_5_bar_err 1.1278975299289593 0.8653805881928827 0.88565161832152 0.8691505868859322 0.9533025689709846 0.8064656121610649 0.9262454683459183 0.9424050696289087 0.8675671163458678 0.7961533307900485
PB1_5_jarzF_err 1.7761826687289894 1.6106308961714457 1.605235976933039 1.4179426682972722 1.5337479677879886 1.4537860249798467 1.5404422726993336 1.5492437813477444 1.459956447437595 1.273280374748981
PB1_5_jarzR_err 1.1037026063714426 1.021461091741791 0.8826339494648909 0.8187369450295031 0.8535798381441194 0.9006932830442661 0.8641973387851627 0.7228930809855257 0.6010806168146869 0.6003538427187675
PB1_5_jarzgaussF_err 2.0240392791047883 2.1453577645096975 2.0373393321854882 1.8166772743445212 1.7130280895447425 1.5142844687856987 1.5060089070988398 1.4121041649519934 1.5028321915982816 1.3775085813044792
PB1_5_jarzgaussR_err 8.434981045928069 5.109450231224129 6.836529013066236 9.046302650599335 7.325095273308813 7.055303608091622 6.307542007142874 6.620777575671863 5.968815471621241 5.784344103846337
BRD9_cgi -15.575035372848967 -15.391956978967496 -16.151517208413004 -16.454456978967507 -16.86064722753346 -16.81941873804968 -16.826827915870016 -16.38239674952199 -16.282731357552603 -16.16047992351817
BRD9_bar -12.795159655831712 -11.98433269598472 -12.144227533460816 -12.369848948374791 -12.445374760994246 -12.452305927342266 -12.373075525812627 -11.852401529636722 -11.813921606118518 -11.687368068833626
BRD9_jarzF -21.12678011472276 -19.541335564053508 -19.7847629063097 -19.98839579349907 -20.170757170172116 -20.240905353728493 -20.15068068833651 -19.147573613766774 -19.22692351816445 -19.041933078393924
BRD9_jarzR -4.355030592734231 -4.323959847036308 -4.463778202676853 -4.743773422562084 -4.7013499043977 -4.666216061185506 -4.612917782026762 -4.58710516252388 -4.518152007648217 -4.457444550669218
BRD9_jarzgaussF -18.803166347992363 -18.3334005736138 -19.043606118546847 -19.434978011472264 -19.75452868068835 -19.750346080305928 -19.693462715105152 -18.88562332695989 -18.868056405353727 -18.702544933078393
BRD9_jarzgaussR -22.888849904397723 -27.360886233269593 -37.79468164435942 -38.87642160611855 -41.35742065009563 -42.47345793499043 -44.90976290630974 -44.64745411089865 -43.8949445506692 -43.31965774378583
BRD9_cgi_err 1.7437690323170378 1.198438176779341 1.007713906474616 0.9108433509693252 0.7216733543014209 0.595761078548496 0.5436581840323526 0.5887618679988981 0.4990069631072812 0.4458100416985908
BRD9_bar_err 0.8583929907432578 0.7372150667745196 0.6395160301847143 0.5553434424305796 0.5315402166618646 0.4923443317367086 0.48529360174272934 0.6446399540466806 0.5672368624693445 0.5245008150259085
BRD9_jarzF_err 1.161921326444753 0.9901533281664817 0.8488832357069832 0.7908902018466902 0.776428245473095 0.7533953792356286 0.6679469709896089 1.0306201050145618 0.9560379080172975 0.886352256898432
BRD9_jarzR_err 0.9508703836091874 0.8851328633623938 0.6729345081483327 0.668668691312074 0.6197453702243008 0.5812114015070817 0.5970478975872507 0.5666030144638815 0.581299295508698 0.5904799991051645
BRD9_jarzgaussF_err 1.909772023493503 1.1950869976308343 1.1745264735520644 1.0291857752011586 0.8984055474749153 0.7397735817542684 0.7429799584051122 0.7405189872638237 0.7012510584079117 0.6716032393299565
BRD9_jarzgaussR_err 11.779886950826011 8.565068317364474 10.514038980610556 8.812600561734769 8.45831745464093 8.911081786829877 10.45402332463518 9.795815317090382 9.866682702725255 9.769764354983215
EP300_cgi -13.265557361376652 -12.422345124282986 -11.680471319311684 -11.486279158699801 -11.52392256214149 -11.886613766730383 -11.978630975143437 -12.006953154875706 -12.150595602294471 -12.343831739961717
EP300_bar -11.11809082217971 -11.024281070745692 -10.348133843212242 -10.514003824091802 -10.531690248565951 -10.602674952198818 -10.48711567877627 -10.452101338432115 -10.295074569789685 -10.266513384321202
EP300_jarzF -17.56778011472273 -17.480901529636707 -16.171269598470325 -16.112474187380517 -16.235562141491467 -16.33773709369024 -16.028105162523932 -16.03312428298284 -15.812760994263877 -15.811804971319349
EP300_jarzR -4.56037093690249 -4.464290630975137 -4.487952198852777 -4.90896080305924 -4.809653919694078 -4.871078393881473 -4.964529636711292 -4.903344168260029 -4.893186424474201 -4.842517208412964
EP300_jarzgaussF -15.782407265774378 -14.89677151051627 -13.594070745697906 -13.312880497131905 -13.719429254302138 -14.184653919694084 -14.254921606118526 -14.423659655831806 -14.218234225621392 -14.243927342256235
EP300_jarzgaussR -20.50241204588911 -15.912784894837435 -13.845146271510485 -13.249065965583164 -12.957598470363296 -15.657287762906305 -16.695409177820252 -16.41541395793502 -19.581164435946462 -22.238669216061194
EP300_cgi_err 1.2641733321317212 0.816657060244266 1.0035966223858503 0.9237902445709157 0.855132110297517 0.7475393293442669 0.6740215089524727 0.6247542386608894 0.5544565860210292 0.4845822095576451
EP300_bar_err 0.809414614610907 0.6650509856330816 0.9373843238209693 0.7920168378152107 0.7727400430821442 0.7349139123293704 0.7094248764790042 0.6651194477902029 0.5439486024530475 0.51852968101071
EP300_jarzF_err 0.8411176068791643 0.754948211301324 1.193958327702581 1.0704620748462303 0.9990615701972233 1.0043539667644696 0.9100519875113086 0.8809352793530996 0.7100618655014561 0.6858785721759586
EP300_jarzR_err 1.351454296363036 1.097415634868806 0.9881722713301823 0.8500433972874337 0.8259121025552213 0.7237281291352967 0.708321025212618 0.6936839176927043 0.6708491759578737 0.6805585553051579
EP300_jarzgaussF_err 1.4909904440610018 1.597295013570424 2.117906814660002 2.16137077965777 1.818319722659214 1.4870768411797342 1.387248505582018 1.2500124865197753 1.0592785102351794 1.0787430979162547
EP300_jarzgaussR_err 9.611176973762369 5.641404641846936 3.8290932934487323 2.9695213050587728 2.8674756519745226 4.5008942145824 5.324737259546552 4.433316936055581 5.434968707219456 6.737049943872903
BRD1_cgi -12.646890057361409 -11.956163479923527 -11.745838432122353 -11.72134034416825 -11.782406309751421 -11.924734225621378 -12.136732313575557 -12.225283938814506 -12.332597514340335 -12.343233269598455
BRD1_bar -9.51519789674954 -9.808099426386226 -10.153940726577485 -10.065986615678783 -10.021053537284878 -10.049495219885268 -10.50611567877627 -10.51555640535373 -10.512927342256223 -11.144499999999992
BRD1_jarzF -17.698156787762883 -17.674375717017234 -17.481378585086013 -17.491894837476117 -17.532286806883434 -17.609127151051617 -17.68429445506693 -17.746196940726616 -17.834629063097527 -17.60613957934991
BRD1_jarzR -1.2242084130019404 -1.8379751434034117 -2.7880229445506717 -2.6330277246653644 -2.491177820267671 -2.4928508604206496 -3.3453843212237104 -3.3176596558317444 -3.3089359464627357 -4.807979923518142
BRD1_jarzgaussF -15.50551816443593 -15.656689292543044 -15.73352963671128 -15.406450286806873 -15.505159655831733 -15.992850860420658 -16.164456978967493 -16.189313575525876 -16.04172753346074 -15.990938814531575
BRD1_jarzgaussR -22.52045602294459 -15.685130975143405 -13.66242543021028 -14.481259082217967 -15.799256214149134 -16.25181357552581 -16.67760229445505 -17.852195984703663 -18.45150286806885 -18.44696175908223
BRD1_cgi_err 1.5132316246642277 1.1304254018963438 0.9352907840054705 0.8206947026203566 0.7330360329955494 0.6422624147983719 0.6658013584102007 0.7375017976169115 0.6296489483264297 0.6195014096158081
BRD1_bar_err 0.8156057496013807 0.8370007413615036 0.8936506143109069 0.882912944537887 0.846362602626646 0.7795369073150628 1.012555012884061 0.966185349319258 0.9339283491404976 0.8669963917268372
BRD1_jarzF_err 1.5424458754070571 1.505499809593351 1.3646713232234162 1.300007417095539 1.4103229775681865 1.4144067904384285 1.3793438685107318 1.2770259592140327 1.338715628980008 1.177485174621564
BRD1_jarzR_err 0.6768148000482929 0.7522028085544282 1.1512580506832366 1.14585549219869 1.1639800457481837 1.0916874056200931 1.2429603589414764 1.1574313888569756 1.0608272432466035 1.0693788287007122
BRD1_jarzgaussF_err 2.747086986394745 1.8425348044769663 1.3911326414315106 1.2209521844690232 1.2034668613345452 1.141849078346176 1.021703381894487 1.017765936056529 0.9926855765187766 0.9467854010684912
BRD1_jarzgaussR_err 13.365657778933237 7.497225346920841 6.200517023995712 6.884338306315308 6.300005928300302 7.419500387694487 6.513596888239759 6.604515583425107 5.780300385625064 5.587438323664617
BRD3_1_cgi -9.6699569789675 -9.644144359464644 -10.296630019120453 -10.753489483747614 -11.003847992351826 -11.054397705544941 -10.966204588910136 -11.108771510516252 -11.18597036328874 -11.34144359464623
BRD3_1_bar -8.677366156787736 -8.64760994263862 -8.618690248565967 -9.419837476099476 -10.010181644359466 -10.026195028680664 -9.474689292543024 -9.497036328871884 -9.837141491395785 -9.936209369024843
BRD3_1_jarzF -16.406692160611865 -15.798303059273419 -15.755879541108953 -15.214292543021061 -15.378967495219934 -15.14749043977056 -14.065869980879555 -14.131596558317435 -14.265439770554517 -14.108173996175928
BRD3_1_jarzR -0.8385755258126427 -1.3925908221797516 -1.4434990439770665 -3.621677820267654 -4.625621414913961 -4.910755258126193 -4.957361376673051 -4.949713193116609 -5.583436902485674 -5.944335564053495
BRD3_1_jarzgaussF -13.516634799235195 -13.06837954110903 -13.883747609942667 -13.614985659655803 -13.952700764818356 -14.010659655831729 -13.571367112810703 -13.73723709369029 -13.826744741873794 -13.985325047801192
BRD3_1_jarzgaussR -10.002413957935014 -13.201027724665396 -13.842280114722756 -17.597538240917782 -16.68704588910135 -16.422586042065024 -16.23078393881452 -17.329851816443593 -17.992256214149155 -18.831405353728467
BRD3_1_cgi_err 1.122674341389261 0.8464800848934918 0.7646898277468682 0.7158884787561647 0.5752961383133576 0.5046063755847908 0.49576309643201927 0.4233549056716211 0.45060070909124067 0.46513561047049556
BRD3_1_bar_err 0.8145793148352117 0.5906494342874621 0.5567578392286817 0.9961977216116756 0.8544165030310094 0.7586698832521669 0.6999995855663804 0.6853547237761809 0.6610979494858812 0.6876949168512005
BRD3_1_jarzF_err 0.8509438191064433 0.592374427964549 0.5831095744840193 0.6651602200344243 0.6646762187532731 0.6359782866788483 1.0341738358688959 1.0079102067764043 1.0125236964187643 1.0075212145599015
BRD3_1_jarzR_err 1.8183263222249941 1.0923120986784713 0.9086806701937731 2.006309107453726 1.6051540155825244 1.4734724019352246 1.4356693159422114 1.4385715378334911 1.3198872453634158 1.244461824738326
BRD3_1_jarzgaussF_err 1.6660497272206984 1.2176185890849949 0.9794330193784423 1.0621941461005902 0.959556596092865 0.8057269494304435 1.0207975935624891 0.9738848319964971 0.8083744280688031 0.8217329596849142
BRD3_1_jarzgaussR_err 5.9386124034108585 7.577937946975386 6.473237325166099 7.27157753299865 5.787150206608721 5.126100185391853 4.823218109432491 5.528265799301782 5.135286676889804 5.241722583829746
BRD4_1_pose1_cgi -10.756157743785868 -11.237515296367132 -11.438758126195017 -11.473533460803068 -11.600565009560224 -11.327978967495165 -11.235961759082247 -11.258547801147213 -11.220545889101352 -11.213017208412976
BRD4_1_pose1_bar -9.809456022944538 -10.19748183556405 -10.464929254302133 -10.51607648183558 -10.438160611854668 -10.383428298279131 -10.392152007648168 -10.529699808795403 -10.373629063097502 -10.333595602294439
BRD4_1_pose1_jarzF -18.15685086042065 -18.043203632887188 -18.128409177820235 -18.343036328871893 -18.32224282982797 -18.190670172084147 -18.274441682600372 -18.14705162523902 -17.917128107074586 -17.877931166348013
BRD4_1_pose1_jarzR -1.3525965583174073 -2.2488680688336595 -2.763447418738062 -2.680631931166335 -2.5335239005736288 -2.5801300191204857 -2.5277877629063243 -2.9431797323135225 -2.945450286806912 -2.916769598470337
BRD4_1_pose1_jarzgaussF -15.57128680688337 -16.10295506692162 -16.022529636711294 -16.622314531548742 -16.772649139579368 -16.424776290630987 -16.469709369024837 -16.4692313575526 -16.18780210325047 -16.189594646271512
BRD4_1_pose1_jarzgaussR -6.048461759082234 -6.785794455066919 -7.901234225621367 -7.1421520076481775 -7.233093690248583 -6.816626195028656 -6.375780114722719 -6.412706500956039 -6.781133843212237 -6.778982791586994
BRD4_1_pose1_cgi_err 1.3807981537862384 0.8939758816937226 0.7625627955019758 0.7874780773865777 0.7506937578728958 0.700115209160501 0.6544955566045133 0.696357791018596 0.5367564798190353 0.48268895295131853
BRD4_1_pose1_bar_err 0.6882803414837302 0.5072502422942098 0.5109430141380733 0.44805190634597974 0.42237311615995754 0.37699919538270743 0.37837370776499035 0.5298962100508124 0.5754561885842914 0.5381512942732177
BRD4_1_pose1_jarzF_err 1.014214606372981 0.8770103558016648 0.809858766084512 0.7956647721859323 0.7132113235811622 0.6612982837958655 0.6533095303427966 0.6428568911367075 0.6982163097510193 0.6452531616922029
BRD4_1_pose1_jarzR_err 1.2601770210685634 0.8347856271550854 0.7185237525914213 0.6988297693777669 0.6290925475130987 0.60710892355897 0.5711469511172311 0.7981022240977057 0.7807170539603592 0.8468824914502285
BRD4_1_pose1_jarzgaussF_err 1.6703841270372382 1.2415498439043582 1.1949377395406449 1.1234265372718792 1.0003398587646128 0.958376478219141 0.8477262886238318 0.8989377424337763 0.8122587262238292 0.7010444529931904
BRD4_1_pose1_jarzgaussR_err 2.3764704127899425 1.8138016325803907 2.1550398198787075 1.7963842998965946 1.5175891792103724 1.4941116410087272 1.1906125587217224 1.2094541973379165 1.0557519696453 1.0551705739580435
TAF1_2_cgi -10.060069789674984 -10.195347036328885 -10.590662523900559 -10.928497131931177 -11.075127151051648 -11.059233269598433 -11.06473040152966 -11.311025812619489 -11.262507648183576 -11.524099426386208
TAF1_2_bar -10.312698852772476 -10.1753900573614 -10.420370936902502 -10.602015296367128 -10.796565965583152 -10.672043977055438 -10.69702007648186 -11.168697896749531 -11.126871892925397 -11.757010516252373
TAF1_2_jarzF -17.949768642447417 -17.29453441682601 -17.109663479923494 -17.267407265774402 -17.329787762906324 -17.134161567877623 -17.191642447418705 -17.23490248565966 -17.271231357552594 -17.30947227533464
TAF1_2_jarzR -2.567120458891044 -2.9519196940726373 -3.6921204588910155 -3.929572657743743 -4.244223709369014 -4.211957934990458 -4.21984512428295 -5.136193116634781 -5.102612810707499 -6.332536328871844
TAF1_2_jarzgaussF -15.7078948374761 -15.654955066921636 -15.583133843212254 -15.43769885277247 -15.68554780114724 -15.459567877629066 -15.645036328871859 -15.76740726577444 -15.73167590822178 -15.81042829827918
TAF1_2_jarzgaussR -4.735739005736161 -5.259400573613743 -5.663559273422518 -6.428377629063119 -6.383564053537279 -6.591379541108984 -6.373286806883358 -6.960404397705566 -6.940686424474186 -7.677063097514314
TAF1_2_cgi_err 1.3248244606090078 1.0577702088608882 0.7525546868512566 0.599356066805259 0.5962925814189203 0.5682797794941414 0.49572602629254264 0.507629539473427 0.5083008167101076 0.630684359281652
TAF1_2_bar_err 0.7051602918959269 0.5454446125934612 0.45725931594483255 0.3801811031848923 0.497416986557192 0.4068414074757965 0.3874830044148971 0.5015902579272177 0.48448968018368543 0.6958447728933542
TAF1_2_jarzF_err 1.0536494171445228 0.7571393733938931 0.7856387912297897 0.6694765452221899 0.6702388692034474 0.6338538629095989 0.5861764493256671 0.5509209251610111 0.5443444669400134 0.5468700394508362
TAF1_2_jarzR_err 0.6972435993668173 0.8516377403234423 0.7366037199580701 0.5296657129330117 0.6571960993856764 0.6439035883827471 0.626958439126915 0.7605715193781175 0.8249533253572244 1.1620089624784975
TAF1_2_jarzgaussF_err 1.6626906739280356 1.3671283293522456 1.3315840975615012 1.150866947621867 1.1816050424810658 1.3082310813420497 1.119907014385844 0.9980492722971733 0.946380741021143 0.9626627156214789
TAF1_2_jarzgaussR_err 1.66549887313481 2.035377048914984 1.462321607673358 1.2389835689202695 1.1165576010082965 1.0139576031816788 0.8879823259811198 0.8397364811692432 0.7834634432232898 1.1774648971193789
BRD2_2_cgi -11.833849904397718 -12.348668260038226 -13.699528680688331 -13.411168260038261 -13.557798279158677 -13.226894837476049 -13.121493307839438 -12.959088910133849 -13.055408221797334 -12.960403441682603
BRD2_2_bar -9.977014340344153 -9.904237093690242 -9.855718929254328 -9.845202676864249 -10.105240917782023 -10.051942638623332 -10.311144359464617 -10.489801147227539 -10.479523900573616 -10.471995219885269
BRD2_2_jarzF -19.51609177820267 -18.594605162523923 -18.847114722753293 -18.930288718929273 -18.851177820267726 -18.744939770554492 -18.29477246653919 -18.36766921606122 -18.50438049713194 -18.485738049713206
BRD2_2_jarzR -0.3294282982791994 -1.1104990439770488 -0.8263212237093708 -0.7521099426386137 -1.3401835564053501 -1.3614550669215886 -2.3440076481835366 -2.644198852772467 -2.570465583174028 -2.580981835564
BRD2_2_jarzgaussF -17.557200764818372 -17.51286520076485 -18.179093690248603 -18.15698565965582 -18.1978556405354 -17.915948374760976 -17.718051625238996 -17.584208413001942 -17.60727246653917 -17.430288718929255
BRD2_2_jarzgaussR -16.520513384321273 -15.736813575525808 -22.82835277246652 -20.44833365200761 -19.984304015296377 -17.779117590822192 -17.27660803059273 -16.933993307839387 -18.34974378585086 -19.614323135755267
BRD2_2_cgi_err 1.8115558264519545 1.354908723304297 1.2867340016336577 1.1892484060945447 1.0017430496367155 0.9009016754879661 0.8169447893369961 0.8336828808865496 0.7981873817688477 0.8355269208030752
BRD2_2_bar_err 0.9384573555874662 1.061224422044903 1.0158828091658338 0.9377331758046534 0.9098120105765228 0.8372618479279141 0.8030350264771533 0.708432746374459 0.7000869049186663 0.6749210056816983
BRD2_2_jarzF_err 0.4215836160409389 0.8985749358351527 0.8632160972937677 0.7863751660658215 0.7285006860138953 0.7000981704214806 0.6365978886845151 0.6206105830914921 0.6143467925503754 0.619990781924883
BRD2_2_jarzR_err 1.684818119820447 1.643947289315175 1.6192146704741794 1.5768882682995053 1.3145340622663941 1.2839717534757553 1.2399101096351937 1.2306848546292721 1.1261447898736705 1.1069682305611785
BRD2_2_jarzgaussF_err 1.118266807313415 0.9285293328237583 0.8191387313853223 0.6919090319797329 0.5753328257315025 0.4829119278052493 0.5057556057037932 0.4534008914413979 0.4712576196256898 0.5162282553374131
BRD2_2_jarzgaussR_err 17.49576342971776 10.238964883088602 11.760827390828364 10.357799397915635 8.776159175718309 7.317806252381181 6.632757825911526 6.47623509357084 6.731231626716501 7.32120438037486
TAF1L_2_cgi -12.911320267686412 -12.723461759082218 -12.401282026768653 -12.034527724665407 -12.05639674952195 -12.313447418738019 -12.252022944550705 -12.0939206500956 -11.979914913957966 -11.967128107074576
TAF1L_2_bar -11.364236137667302 -11.410005736137643 -11.233858508604216 -11.32850478011475 -11.198485659655837 -11.672912045889083 -11.625708413001895 -11.447768642447425 -11.428887189292562 -11.456731357552538
TAF1L_2_jarzF -17.896143403441695 -17.793012428298283 -17.716650095602283 -17.916936902485695 -17.57778776290635 -17.570498087954103 -17.509432122370907 -17.211391969407302 -17.29074187380498 -17.341411089866188
TAF1L_2_jarzR -4.7238202676864764 -4.925541108986625 -4.712586998087946 -4.732543977055431 -4.7991070745698 -5.780225621414929 -5.759910133843191 -5.717845124282951 -5.689044933078418 -5.698605162523862
TAF1L_2_jarzgaussF -16.441076481835555 -16.569781070745716 -16.238877629063087 -15.866387189292539 -15.749991395793502 -15.881564053537275 -15.638734225621386 -15.344757170172132 -15.098222753346063 -14.958045889101374
TAF1L_2_jarzgaussR -17.428289674952214 -12.890765774378597 -12.977046845124265 -11.461272466539183 -11.913112810707464 -13.343681644359473 -13.517558317399589 -13.456492351816445 -13.365550669216068 -13.152118546845097
TAF1L_2_cgi_err 1.3486106712749082 1.2423581771164012 0.9789100809241995 0.913617682785438 0.9035702215525477 0.9406094270352339 0.8528447547481945 0.8830543594783818 0.9014804313968462 0.8581013950256065
TAF1L_2_bar_err 0.8707608796875769 0.7541780509509403 0.6942860715155731 0.6451146866386364 0.6715115855875441 0.6505832140921431 0.6574042322831863 0.654903413945116 0.6227403586960154 0.6182308406231434
TAF1L_2_jarzF_err 0.8512236373786377 0.9565316531127538 0.8087819393821091 0.7577337043307465 0.7085194837444143 0.6780551801232794 0.6773588384534929 0.6218787944338419 0.6593342503831809 0.6422391947579198
TAF1L_2_jarzR_err 1.4549019701146557 1.0546899293830276 1.0362955439829922 0.8581740012871373 0.824838138888847 0.9685894547080076 0.9507105676222896 0.9271323665233497 0.9180407866605547 0.9189407977676854
TAF1L_2_jarzgaussF_err 1.6896131908779253 1.4211587661622593 0.9912863122479288 1.006379841556112 0.9357957474387618 0.9906615665256411 0.8113515440910083 0.8239694513239978 0.9218933861026848 0.8622690059538025
TAF1L_2_jarzgaussR_err 7.933405779590663 5.155903244293624 4.132264322896968 3.0933030837231423 3.3245323277901693 4.003985296011672 3.9705435852406885 4.179659522612665 4.0357112541727345 3.8132436424366314
CREBBP_cgi -12.894886233269618 -13.6200296367113 -13.314102294455092 -12.904804971319315 -13.102582217973204 -13.057051625238968 -12.997539196940737 -13.051673996175916 -12.92667399617591 -12.977940726577424
CREBBP_bar -10.52371032504781 -10.621105162523916 -10.497539196940728 -9.80298852772468 -9.851267686424489 -9.72722370936901 -9.9553546845124 -10.317567877629083 -10.211688336520046 -10.317448374760962
CREBBP_jarzF -17.8830554493308 -18.17523996175909 -17.889986615678737 -16.67774952198854 -16.83190822179736 -16.646320267686423 -16.565177820267674 -16.64715678776294 -16.573065009560274 -16.603657743785877
CREBBP_jarzR -3.055378585086064 -2.9636003824091692 -3.064221797323139 -2.9202208413001487 -2.851028680688327 -2.8111147227533837 -3.364891013384306 -4.019288718929226 -3.967543977055503 -4.154446462715087
CREBBP_jarzgaussF -14.381621414913955 -16.655641491395816 -16.492520076481856 -15.42834703632887 -15.83202772466538 -15.494193116634788 -15.29342829827914 -15.265225621414938 -15.125287762906273 -15.274307839388172
CREBBP_jarzgaussR -28.879350860420647 -21.34804110898662 -21.88604302103245 -30.226865200764767 -32.42249139579348 -35.121224665391985 -34.66030210325047 -34.9400583173996 -33.396917782026804 -32.14428871892924
CREBBP_cgi_err 1.4654513202893749 1.055929778367538 0.7529956925764418 0.6252602118901963 0.4986825074799458 0.5262150457609305 0.49260173357363746 0.4446172764801782 0.4112047744189292 0.40251624314114315
CREBBP_bar_err 0.7644213499225314 0.5820592886815211 0.5995978233798195 0.761141843815104 0.7484576516167593 0.6340323571478483 0.5976519858529374 0.7082380707056906 0.7568278798190291 0.6735262425831893
CREBBP_jarzF_err 0.7916292420736263 0.7177041550711029 0.5878520085441195 0.8407137324659303 0.7573957239749239 0.627439923877345 0.526914853320866 0.5329242960526186 0.638951014120468 0.6587918927323998
CREBBP_jarzR_err 1.2671575983055654 1.1076730433492508 1.0156253427222177 1.0086742568660318 0.9138863180965933 0.9407839653078401 0.8712076251285531 1.1090140616376374 1.030673108152213 0.9767123789854819
CREBBP_jarzgaussF_err 1.9756124372914439 1.1956082767726222 0.9184638349617011 0.991174244736282 0.7300994814358146 0.6932070030060515 0.6559898904123704 0.5862182040449836 0.6198283033821876 0.6615657466151583
CREBBP_jarzgaussR_err 13.051246157476866 6.512995012884107 6.79141577685833 11.939425589048577 12.546087708696756 12.854479242538687 11.867910562746038 11.141691760054812 11.128995784041855 10.55715699097577
