# Supplementary material for: Accurate absolute free energies for ligand–protein binding based on non-equilibrium approaches
Source: Commun Chem. 2021 May 11;4:61. doi: 10.1038/s42004-021-00498-y (PMC9814727; doi:10.1038/s42004-021-00498-y)
Supplement: Supplementary file 4 — Supplementary Data 1 [file 42004_2021_498_MOESM4_ESM.zip › dg_data/bromosporine/bromosporine_fep_ALL.dat]

 mean_slice1 mean_slice2 mean_slice3 mean_slice4 mean_slice5 mean_slice6 mean_slice7 mean_slice8 mean_slice9 mean_slice10
FALZ_bar -11.907252390057362 -11.565713193116641 -11.36633460803057 -11.164613766730394 -11.098887189292542 -11.14750095602294 -11.052854684512406 -10.99133460803058 -10.814948374761023 -10.66839005736135
FALZ_mbar -11.676229445506673 -11.409260038240907 -11.33000573613769 -11.145684512428314 -11.156057361376694 -11.246019120458882 -11.149078393881434 -11.069967495219888 -10.897357552581255 -10.72976673040153
FALZ_ti -11.90701338432123 -11.529432122370949 -11.303284894837466 -11.057156787762919 -10.982347992351832 -11.042673040152971 -10.94616252390057 -10.889279158699818 -10.717147227533475 -10.573026768642446
FALZ_ticube -11.970206500956008 -11.56700382409176 -11.341286806883353 -11.097644359464665 -11.022022944550697 -11.075608030592761 -10.96012045889101 -10.892386233269617 -10.715139579349934 -10.566143403441698
FALZ_bar_err 0.09363513996124925 0.08583645194342013 0.08878704196293967 0.08904798363779143 0.07390150448856093 0.06613072675400977 0.06727914933098104 0.06655692915353362 0.057677605342402724 0.05649576722945276
FALZ_mbar_err 0.08359299341605694 0.0905220538082178 0.09584526482679086 0.09265939982868865 0.07506173684441524 0.067757174148431 0.06347892097746907 0.06317562477528393 0.05858403436147185 0.05659192980056655
FALZ_ti_err 0.10041840326119672 0.09371321839266232 0.09498897595386263 0.09521326760720317 0.07711175906663595 0.06853841093925933 0.06839580431381614 0.06424153266703105 0.057924716999763384 0.05973275874638978
FALZ_ticube_err 0.10127941501009913 0.08703785830959564 0.09487729294279472 0.09024621942101736 0.07153711234311709 0.06742801177591261 0.0686041146169892 0.06445001214431142 0.05644782066529549 0.05753980336351092
PCAF_bar -14.549290630975145 -13.58920458891015 -12.517216061185438 -11.829357552581248 -11.36425239005737 -10.868172084129998 -10.796470363288709 -10.51004588910133 -10.358038240917809 -10.31138432122368
PCAF_mbar -14.494653919694066 -13.500151051625247 -12.61377437858511 -12.006891013384333 -11.533994263862365 -10.992502868068824 -10.895084130019109 -10.599195028680692 -10.436862332695979 -10.36248374760994
PCAF_ti -14.520370936902491 -13.584233269598457 -12.51941491395795 -11.830409177820263 -11.369128107074577 -10.882130019120465 -10.807847036328885 -10.503592734225629 -10.34532313575527 -10.29799999999999
PCAF_ticube -14.59527533460801 -13.631126195028662 -12.531126195028664 -11.820227533460827 -11.353592734225643 -10.866546845124317 -10.795992351816444 -10.491403441682625 -10.329931166348036 -10.27964435946466
PCAF_bar_err 0.09322703063016262 0.0857112475424209 0.08878704196293967 0.0890046722638703 0.07390150448856093 0.06613072675400977 0.06727914933098104 0.06655692915353362 0.057677605342402724 0.05649576722945276
PCAF_mbar_err 0.08335793026201546 0.09047060879494007 0.09584526482679086 0.09265939982868865 0.07506173684441524 0.0677972079370673 0.06347892097746907 0.0632131381622976 0.05858403436147185 0.05659192980056655
PCAF_ti_err 0.09970107196072049 0.09340549539330575 0.09486380804147755 0.09505024006590168 0.07699165730112023 0.06841494826771702 0.06828045031315758 0.06418415347033293 0.05780427879039267 0.059621722210382755
PCAF_ticube_err 0.10066502439957248 0.08670381224227704 0.09481435468374176 0.09013094406324816 0.07140603514442148 0.06736486721213447 0.06848911146755185 0.06433468654237888 0.05638554990072222 0.057424526667523755
BAZ2A_bar -15.053648183556408 -13.251544933078407 -12.14370554493305 -11.575827915869958 -11.46086615678777 -11.307520076481833 -11.284336520076456 -11.17812237093691 -11.151831739961764 -11.14485277246653
BAZ2A_mbar -14.755942638623312 -13.138590822179731 -12.162108986615678 -11.607089866156798 -11.441554493307857 -11.249728489483742 -11.270139579349882 -11.2065640535373 -11.206038240917794 -11.226066921606128
BAZ2A_ti -14.988160611854688 -13.149537284894834 -12.068705544933074 -11.505655831739974 -11.398581261950303 -11.25407839388147 -11.232137667304023 -11.13605736137667 -11.11856214149141 -11.11330401529637
BAZ2A_ticube -15.10704206500953 -13.264307839388133 -12.152118546845104 -11.569087954110937 -11.444231357552606 -11.28868642447421 -11.256611854684518 -11.157328871892963 -11.140216061185509 -11.138686424474203
BAZ2A_bar_err 0.09298867722822907 0.08564957713278805 0.08868919439812929 0.08891991350049545 0.07381023751880772 0.0660373704258555 0.06719419012324729 0.06647620292157211 0.057590384435757876 0.05641076959414914
BAZ2A_mbar_err 0.08305310743586826 0.09031989277472371 0.09572807926177321 0.09258909311283947 0.0749840722737254 0.06771796025120279 0.06340148361715055 0.06313899383624216 0.05850988184312369 0.056519206467515855
BAZ2A_ti_err 0.09900681750976578 0.0932549284952316 0.09468027100356818 0.09494440783655654 0.07687434026728698 0.06829460819717223 0.06816825311049553 0.06407191563971504 0.057687550159349434 0.05951431795076666
BAZ2A_ticube_err 0.0998719912683143 0.08654026624270521 0.09462891076632848 0.09001805944150086 0.07121498318582162 0.06718017941907488 0.06837725664856513 0.06422271178909884 0.056204422083552655 0.057313005023310756
SMARCA4_bar -8.292845124282987 -8.57463288718929 -8.335340344168248 -8.121430210325041 -7.870952198852764 -7.841411089866146 -7.671478011472262 -7.6262103250477935 -7.757663479923527 -7.8295564053537055
SMARCA4_mbar -8.297959847036326 -8.444948374760994 -8.16827533460803 -8.034384321223733 -7.8480554493308174 -7.826640535372824 -7.742845124282961 -7.733762906309754 -7.913208413001922 -7.989403441682612
SMARCA4_ti -8.333476099426381 -8.60909751434033 -8.33682217973231 -8.131325047801155 -7.891841300191198 -7.859193116634809 -7.692653919694069 -7.647003824091795 -7.779604206500973 -7.853934990439768
SMARCA4_ticube -8.365120458890999 -8.646908221797302 -8.374107074569775 -8.165598470363335 -7.92817017208416 -7.889021032504801 -7.709718929254309 -7.659671128107091 -7.791458891013414 -7.867128107074598
SMARCA4_bar_err 0.09380214947498597 0.08596413205010127 0.08888735246368688 0.08904798363779143 0.07394825446515628 0.06617865030631215 0.06732286149679644 0.06659854218609777 0.057722650827447916 0.05649576722945276
SMARCA4_mbar_err 0.08399690579072773 0.09067999349555084 0.0959262865304203 0.09273211730410758 0.07510167994792426 0.06783806016556557 0.06351895324620409 0.0632131381622976 0.05862253711395255 0.05662976954919784
SMARCA4_ti_err 0.10031453308335923 0.09379151402542155 0.09511638144574222 0.09521326760720317 0.07711175906663595 0.06853841093925933 0.06839580431381614 0.06424153266703105 0.057924716999763384 0.05967678769547939
SMARCA4_ticube_err 0.10117586417475331 0.0871228088865085 0.09500484820640118 0.09030475077225535 0.07153711234311709 0.06749194364574576 0.0686041146169892 0.06445001214431142 0.05644782066529549 0.05753980336351092
BRPF1B_bar -11.580753346080296 -11.36254110898663 -11.309195028680671 -11.444233269598467 -11.320189292543017 -11.01483556405353 -11.11713001912045 -11.031948374760985 -11.080227533460821 -11.108621414913939
BRPF1B_mbar -11.616221797323135 -11.386776290630966 -11.343850860420655 -11.489596558317421 -11.404606118546871 -11.133430210325024 -11.24346845124282 -11.179653919694076 -11.235533460803056 -11.249586998087956
BRPF1B_ti -11.575734225621416 -11.357808795411097 -11.30350669216061 -11.433334608030608 -11.302837476099429 -10.993898661567883 -11.09982600382408 -11.020954110898668 -11.064405353728512 -11.085676864244723
BRPF1B_ticube -11.594711281070737 -11.354988527724647 -11.31473996175906 -11.442512428298299 -11.31478776290633 -11.006996175908254 -11.11713001912045 -11.043898661567912 -11.087971319311693 -11.115600382409202
BRPF1B_bar_err 0.09291031987066645 0.08552810661397439 0.08859381792983517 0.0888376459560218 0.07376572328841857 0.06599194117361187 0.06715294620010467 0.06643709275966643 0.05754821336406816 0.056369742797973965
BRPF1B_mbar_err 0.08305310743586826 0.0902224413232668 0.09565286182957541 0.09252120265235736 0.0749093775260318 0.06764199780491609 0.06336408173624514 0.06306838541548039 0.05847423569519405 0.056484326689145575
BRPF1B_ti_err 0.09871646545939448 0.09310657225764417 0.0945607355910161 0.09484086678335703 0.07675982073339771 0.06823561431683911 0.068059228317994 0.06396305324730461 0.05763058400769669 0.05946198410141656
BRPF1B_ticube_err 0.09958244090616862 0.08637905588340168 0.09450810153663586 0.08990757456093477 0.07115279088104215 0.06712020604237033 0.06832251471216473 0.06416798648306749 0.056204422083552655 0.057313005023310756
BRD3_2_bar -13.918915869980863 -13.102472275334605 -12.584021032504767 -12.361506692160589 -12.278093690248559 -12.198839388145313 -12.145780114722728 -12.12465200764819 -11.96380114722754 -11.915952198852754
BRD3_2_mbar -13.921401529636695 -13.045684512428286 -12.702806883365204 -12.448456978967519 -12.297500956022956 -12.171401529636695 -12.108638623326938 -12.093103250478004 -11.941764818355637 -11.887462715105176
BRD3_2_ti -13.883065009560218 -13.059977055449345 -12.532921606118562 -12.314040152963688 -12.237797323135755 -12.166430210325057 -12.11437476099427 -12.087606118546859 -11.93100956022945 -11.87723326959847
BRD3_2_ticube -13.991669216061165 -13.108065009560208 -12.609164435946441 -12.385598470363332 -12.306152963671142 -12.234499043977069 -12.170158699808791 -12.139709369024889 -11.982300191204626 -11.932491395793512
BRD3_2_bar_err 0.09291031987066645 0.08552810661397439 0.08864119677353792 0.08887846788862659 0.07376572328841857 0.06599194117361187 0.06715294620010467 0.06643709275966643 0.05754821336406816 0.056369742797973965
BRD3_2_mbar_err 0.08297844782086562 0.09027086379802758 0.09569017945393447 0.09252120265235736 0.0749093775260318 0.06764199780491609 0.06336408173624514 0.06306838541548039 0.05847423569519405 0.056484326689145575
BRD3_2_ti_err 0.09900681750976578 0.09310657225764417 0.09462022031611257 0.09484086678335703 0.07675982073339771 0.06817740726275373 0.068059228317994 0.06396305324730461 0.05763058400769669 0.05946198410141656
BRD3_2_ticube_err 0.0998719912683143 0.08637905588340168 0.09450810153663586 0.08990757456093477 0.07115279088104215 0.06712020604237033 0.06832251471216473 0.06416798648306749 0.05614595115791404 0.05725865923102123
BRD2_1_bar -8.579726577437862 -8.218110898661562 -8.555061185468423 -8.647317399617583 -8.491963671128104 -8.586466539196937 -8.496839388145311 -8.472126195028686 -8.462326959847054 -8.434315487571688
BRD2_1_mbar -8.685940726577435 -8.420883365200753 -8.673369024856598 -8.710606118546846 -8.548177820267702 -8.619975143403423 -8.526858508604194 -8.546934990439771 -8.540673040152962 -8.512183556405356
BRD2_1_ti -8.567776290630961 -8.218158699808805 -8.551762906309763 -8.634028680688349 -8.460988527724666 -8.55931548757172 -8.471887189292554 -8.450854684512446 -8.445070745697928 -8.420453154875704
BRD2_1_ticube -8.58627533460802 -8.230634799235158 -8.572795411089842 -8.661131931166377 -8.49373231357554 -8.594162523900595 -8.516676864244758 -8.499372848948415 -8.49683938814534 -8.477623326959884
BRD2_1_bar_err 0.09283251171743205 0.08546830916292932 0.08859381792983517 0.08887846788862659 0.07376572328841857 0.06599194117361187 0.06715294620010467 0.06643709275966643 0.05754821336406816 0.056369742797973965
BRD2_1_mbar_err 0.08297844782086562 0.09027086379802758 0.09569017945393447 0.09252120265235736 0.07494635310875714 0.06767956767053089 0.06336408173624514 0.06310324688193465 0.05850988184312369 0.056519206467515855
BRD2_1_ti_err 0.09910456529301988 0.09303322644760963 0.09450181789702382 0.09478995780058265 0.07675982073339771 0.06817740726275373 0.068059228317994 0.0639098932515978 0.05757455366941829 0.05941056566716982
BRD2_1_ticube_err 0.09996946451736367 0.08622019426556989 0.09444854619793495 0.08985323479744066 0.07109134769892599 0.06706103085283743 0.06826856563520285 0.06411410544116185 0.05608843774425716 0.0572052603922943
BRD4_2_bar -11.416325047801127 -10.661544933078398 -10.202606118546816 -10.090034416826002 -9.869671128107067 -9.65466156787763 -9.560015296367096 -9.524068833651993 -9.717902485659677 -9.796965583173979
BRD4_2_mbar -11.282099426386214 -10.743380497131934 -10.33931739961759 -10.230282982791595 -10.021965583174017 -9.845435946462704 -9.722443594646267 -9.67081835564053 -9.867472275334608 -9.93076099426387
BRD4_2_ti -11.404374760994255 -10.628609942638635 -10.164652007648199 -10.049021032504802 -9.828657743785866 -9.612931166348007 -9.514508604206496 -9.484632887189287 -9.679852772466548 -9.764699808795397
BRD4_2_ticube -11.411401529636706 -10.600455066921594 -10.155330783938807 -10.020196940726608 -9.792806883365222 -9.580139579349916 -9.488074569789674 -9.467424474187402 -9.669479923518194 -9.754709369024877
BRD4_2_bar_err 0.09298867722822907 0.08564957713278805 0.08868919439812929 0.08891991350049545 0.07381023751880772 0.0660373704258555 0.06719419012324729 0.06647620292157211 0.057590384435757876 0.05641076959414914
BRD4_2_mbar_err 0.08305310743586826 0.09031989277472371 0.09572807926177321 0.0925548455139244 0.07494635310875714 0.06767956767053089 0.06340148361715055 0.06310324688193465 0.05850988184312369 0.056519206467515855
BRD4_2_ti_err 0.09960046845626536 0.09340549539330575 0.09486380804147755 0.09505024006590168 0.07699165730112023 0.06841494826771702 0.0682239561284024 0.06412761372046445 0.05774544935482398 0.05956756480247107
BRD4_2_ticube_err 0.1004639414322202 0.08670381224227704 0.09475197749661848 0.09013094406324816 0.07134160730316759 0.06730251217041028 0.06848911146755185 0.06427827920288468 0.05626384753595532 0.05736829507797568
TIF1_bar -9.061462715105163 -7.6326864244741985 -7.12403441682599 -6.52293499043976 -6.416816443594645 -6.401376673040142 -6.1358413001911964 -6.029149139579359 -5.825277246653941 -5.7176768642447096
TIF1_mbar -8.439904397705522 -6.9934416826003805 -6.618776290630981 -6.134263862332703 -6.170210325047833 -6.2477437858508305 -6.056873804971298 -5.974177820267691 -5.797504780114732 -5.714282982791591
TIF1_ti -9.09898661567876 -7.632495219885282 -7.129340344168273 -6.529961759082237 -6.429579349904399 -6.4079254302103275 -6.1402868068833545 -6.035841300191219 -5.829770554493315 -5.720544933078375
TIF1_ticube -9.191338432122349 -7.711892925430202 -7.1628011472275155 -6.536749521988555 -6.424321223709386 -6.403097514340363 -6.133690248565981 -6.0265200764818525 -5.818680688336566 -5.699321223709407
TIF1_bar_err 0.09298867722822907 0.0857112475424209 0.08873780979952729 0.08896198191994922 0.07385549837612562 0.06608363286885545 0.06723625834895833 0.0665161488878254 0.057633515813320525 0.05645277846822455
TIF1_mbar_err 0.08312838717448717 0.09036952726620262 0.09576656056189081 0.09258909311283947 0.0749840722737254 0.06771796025120279 0.06340148361715055 0.06313899383624216 0.05850988184312369 0.056519206467515855
TIF1_ti_err 0.09940068003962771 0.09355826227876518 0.09480206595343492 0.0949970380289199 0.07693264988943234 0.06841494826771702 0.0682239561284024 0.06412761372046445 0.05774544935482398 0.05956756480247107
TIF1_ticube_err 0.10026473412302991 0.08686968069047457 0.09475197749661848 0.09007420234412887 0.07134160730316759 0.06730251217041028 0.06848911146755185 0.06427827920288468 0.056324224493872296 0.057424526667523755
TAF1_1_bar -11.402225621414894 -10.170629063097516 -9.66221606118544 -9.878755258126182 -9.678946462715116 -9.63960611854684 -9.556193116634784 -9.628755258126196 -9.628516252390064 -9.566804971319295
TAF1_1_mbar -11.40017017208411 -10.113363288718933 -9.637837476099431 -9.785495219885279 -9.594864244741904 -9.575600382409155 -9.492999999999979 -9.53745506692162 -9.517091778202667 -9.436260038240928
TAF1_1_ti -11.432818355640526 -10.16374569789674 -9.64386042065011 -9.854472275334603 -9.656097514340356 -9.616996175908241 -9.53554302103251 -9.600791586998099 -9.603611854684521 -9.541470363288703
TAF1_1_ticube -11.413554493307828 -10.140848948374739 -9.636212237093668 -9.85313384321227 -9.665657743785882 -9.619816443594663 -9.542330783938828 -9.614175908221817 -9.61642256214152 -9.553468451242846
TAF1_1_bar_err 0.09291031987066645 0.08552810661397439 0.08864119677353792 0.08887846788862659 0.07376572328841857 0.06599194117361187 0.06715294620010467 0.06643709275966643 0.057590384435757876 0.05641076959414914
TAF1_1_mbar_err 0.08305310743586826 0.09027086379802758 0.09569017945393447 0.09252120265235736 0.07494635310875714 0.06767956767053089 0.06340148361715055 0.06310324688193465 0.05850988184312369 0.056519206467515855
TAF1_1_ti_err 0.09890955066316652 0.0932549284952316 0.09462022031611257 0.09489235044029902 0.07681673002370695 0.06823561431683911 0.06811334320048315 0.06401706142496887 0.05763058400769669 0.05946198410141656
TAF1_1_ticube_err 0.09977499532143247 0.08654026624270521 0.09450810153663586 0.08996251647647428 0.07115279088104215 0.06712020604237033 0.06832251471216473 0.06416798648306749 0.056204422083552655 0.057313005023310756
BRDT_1_bar -13.149239005736119 -13.033321223709374 -12.6898221797323 -12.983321223709344 -13.005787762906325 -12.889248565965561 -12.692307839388134 -12.805739961759071 -12.999573613766756 -12.928302103250461
BRDT_1_mbar -13.096514340344152 -13.119936902485659 -12.799286806883371 -13.109468451242849 -13.119841300191228 -12.971992351816409 -12.769172084130004 -12.886523900573623 -13.03704971319311 -12.95765200764819
BRDT_1_ti -13.079688336520071 -13.040300191204581 -12.699191204588908 -12.986045889101336 -13.014248565965593 -12.8967533460803 -12.686954110898661 -12.798091778202684 -12.990682600382438 -12.915873804971325
BRDT_1_ticube -13.104162523900566 -13.07954493307837 -12.738388145315483 -13.026294455066951 -13.049382409177841 -12.934468451242841 -12.727441682600382 -12.838244741873842 -13.03408604206504 -12.963722753346111
BRDT_1_bar_err 0.09283251171743205 0.08552810661397439 0.08864119677353792 0.08887846788862659 0.07376572328841857 0.06599194117361187 0.06715294620010467 0.06643709275966643 0.05754821336406816 0.056369742797973965
BRDT_1_mbar_err 0.08290441000483736 0.0902224413232668 0.09565286182957541 0.09248816518806371 0.0749093775260318 0.06764199780491609 0.06336408173624514 0.06306838541548039 0.05847423569519405 0.056484326689145575
BRDT_1_ti_err 0.09940068003962771 0.09332993627672691 0.09468027100356818 0.09494440783655654 0.07687434026728698 0.06823561431683911 0.06811334320048315 0.06401706142496887 0.05763058400769669 0.05946198410141656
BRDT_1_ticube_err 0.10026473412302991 0.08654026624270521 0.09462891076632848 0.09001805944150086 0.07121498318582162 0.06718017941907488 0.06837725664856513 0.06416798648306749 0.056204422083552655 0.057313005023310756
CECR2_bar -15.000621414913953 -14.134464627151067 -13.604063097514329 -13.133221797323118 -12.691061185468454 -12.261663479923518 -11.96362332695983 -11.740535372848958 -11.753680688336544 -11.717304015296339
CECR2_mbar -14.938097514340328 -13.98781070745699 -13.407839388145325 -12.963240917782045 -12.54268642447421 -12.139579349904366 -11.833508604206486 -11.583508604206502 -11.588479923518166 -11.550430210325064
CECR2_ti -14.999187380497133 -14.084082217973233 -13.58403441682602 -13.08408221797324 -12.635707456978981 -12.185516252390071 -11.883699808795404 -11.664292543021052 -11.676434034416841 -11.645124282982787
CECR2_ticube -15.029397705544904 -14.098709369024826 -13.618451242829819 -13.107122370936942 -12.650047801147256 -12.207217973231385 -11.919168260038242 -11.702533460803098 -11.715774378585117 -11.688432122370955
CECR2_bar_err 0.09314703400258985 0.0857112475424209 0.08873780979952729 0.08896198191994922 0.07385549837612562 0.06608363286885545 0.06723625834895833 0.0665161488878254 0.057633515813320525 0.05645277846822455
CECR2_mbar_err 0.08335793026201546 0.09041976627530125 0.09576656056189081 0.09258909311283947 0.07502253389938154 0.06771796025120279 0.06343976389393233 0.06317562477528393 0.05854648199455966 0.056555074797873466
CECR2_ti_err 0.09900681750976578 0.09340549539330575 0.09486380804147755 0.09515835582686345 0.07711175906663595 0.06853841093925933 0.06833773370260972 0.06424153266703105 0.057864035628775075 0.05967678769547939
CECR2_ticube_err 0.09996946451736367 0.08670381224227704 0.09481435468374176 0.09024621942101736 0.07147120416627349 0.06742801177591261 0.0686041146169892 0.06439193160025651 0.05638554990072222 0.05748169702877968
PB1_5_bar -7.168309751434026 -7.15253537284896 -7.173281070745691 -7.5098011472275035 -7.761713193116625 -7.808414913957913 -7.688434034416815 -7.501674952198852 -7.445747609942656 -7.5267227533460686
PB1_5_mbar -7.12395028680687 -6.921990439770561 -7.00741108986616 -7.431837476099431 -7.716110898661593 -7.750623326959822 -7.653443594646241 -7.473233269598463 -7.394791586998099 -7.480546845124287
PB1_5_ti -7.137478011472262 -7.10502103250479 -7.11381644359465 -7.453969407265793 -7.7216558317399535 -7.775288718929261 -7.6591797323135715 -7.478013384321239 -7.428252390057368 -7.509753346080288
PB1_5_ticube -7.139963671128095 -7.106980879541089 -7.151579349904377 -7.5130994263862725 -7.798615678776311 -7.856502868068859 -7.73288910133843 -7.543022944550696 -7.469982791587046 -7.5389598470363435
PB1_5_bar_err 0.09291031987066645 0.08558852971196831 0.08864119677353792 0.08887846788862659 0.07381023751880772 0.0660373704258555 0.06719419012324729 0.06647620292157211 0.057590384435757876 0.05641076959414914
PB1_5_mbar_err 0.08297844782086562 0.09031989277472371 0.09572807926177321 0.0925548455139244 0.07494635310875714 0.06767956767053089 0.06340148361715055 0.06310324688193465 0.05850988184312369 0.056519206467515855
PB1_5_ti_err 0.09940068003962771 0.09332993627672691 0.09468027100356818 0.09494440783655654 0.07687434026728698 0.06829460819717223 0.06816825311049553 0.06407191563971504 0.057687550159349434 0.05951431795076666
PB1_5_ticube_err 0.10036410261984768 0.08662174810986707 0.09462891076632848 0.09001805944150086 0.07127792265236277 0.06724094884719989 0.06837725664856513 0.06422271178909884 0.056204422083552655 0.05736829507797568
BRD9_bar -16.107420650095587 -15.414782026768648 -14.836101338432101 -14.742650095602281 -14.457516252390048 -14.087152963671107 -13.6708049713193 -13.392506692160598 -13.257468451242858 -13.243797323135738
BRD9_mbar -16.064017208412984 -15.260240917782024 -14.66760229445509 -14.613300191204603 -14.321091778202705 -13.980843212237074 -13.565785850860413 -13.313634799235187 -13.202210325047815 -13.18160803059273
BRD9_ti -16.079217973231355 -15.374437858508601 -14.809858508604197 -14.732707456978979 -14.443032504780128 -14.062391969407264 -13.63605353728491 -13.348290630975143 -13.220374760994284 -13.20268833652008
BRD9_ticube -16.043462715105143 -15.366120458891006 -14.826110898661554 -14.73734416826008 -14.43538432122374 -14.054695984703661 -13.642124282982804 -13.35498279158703 -13.233902485659703 -13.21612045889104
BRD9_bar_err 0.09298867722822907 0.08564957713278805 0.08873780979952729 0.08891991350049545 0.07381023751880772 0.06608363286885545 0.06723625834895833 0.06647620292157211 0.057633515813320525 0.05645277846822455
BRD9_mbar_err 0.08312838717448717 0.09036952726620262 0.09576656056189081 0.09258909311283947 0.0749840722737254 0.06771796025120279 0.06343976389393233 0.06313899383624216 0.05854648199455966 0.056555074797873466
BRD9_ti_err 0.09980214642486321 0.09348160450807225 0.09480206595343492 0.09494440783655654 0.07687434026728698 0.0683543868665203 0.0682239561284024 0.06412761372046445 0.05780427879039267 0.059621722210382755
BRD9_ticube_err 0.10066502439957248 0.08670381224227704 0.09469016249024405 0.09001805944150086 0.07127792265236277 0.06730251217041028 0.06848911146755185 0.06433468654237888 0.056324224493872296 0.057424526667523755
EP300_bar -11.846699808795412 -11.128248565965592 -10.346891013384313 -10.461613766730398 -10.448707456978969 -10.440676864244722 -10.738478011472251 -10.713525812619492 -10.606690248565982 -10.47279923518163
EP300_mbar -11.974663479923516 -11.337474187380508 -10.590437858508624 -10.653965583174019 -10.645217973231375 -10.598468451242818 -10.818688336520053 -10.76515105162523 -10.631260038240907 -10.495217973231368
EP300_ti -11.861040152963659 -11.191393881453154 -10.395695984703627 -10.494931166347994 -10.474854684512442 -10.448659655831754 -10.742923518164437 -10.709223709369034 -10.590868068833673 -10.450093690248574
EP300_ticube -11.782024856596546 -11.117588910133836 -10.326862332695978 -10.404204588910167 -10.385227533460817 -10.36495984703635 -10.67036137667305 -10.652818355640575 -10.545361376673071 -10.406403441682624
EP300_bar_err 0.09322703063016262 0.0857112475424209 0.08873780979952729 0.08896198191994922 0.07385549837612562 0.0660373704258555 0.06719419012324729 0.06647620292157211 0.057590384435757876 0.05641076959414914
EP300_mbar_err 0.08335793026201546 0.09041976627530125 0.09576656056189081 0.09258909311283947 0.0749840722737254 0.06767956767053089 0.06340148361715055 0.06310324688193465 0.05850988184312369 0.056519206467515855
EP300_ti_err 0.09950033734004157 0.0932549284952316 0.09480206595343492 0.0949970380289199 0.07687434026728698 0.0683543868665203 0.06816825311049553 0.06407191563971504 0.057687550159349434 0.05956756480247107
EP300_ticube_err 0.10036410261984768 0.08654026624270521 0.09475197749661848 0.09007420234412887 0.07127792265236277 0.06724094884719989 0.06843278954169074 0.06422271178909884 0.05626384753595532 0.05736829507797568
BRD1_bar -12.381474187380501 -12.205804971319314 -12.30279349904395 -12.336254302103221 -12.38716252390059 -12.050738049713182 -11.8592944550669 -11.821196940726582 -11.551359464627177 -11.35389292543019
BRD1_mbar -12.300546845124277 -12.07325239005735 -12.17420841300191 -12.229848948374785 -12.287544933078419 -11.951359464627142 -11.774112810707434 -11.763357552581276 -11.51163671128107 -11.339504780114728
BRD1_ti -12.321722753346085 -12.168328871892932 -12.286110898661573 -12.323204588910148 -12.37339579349904 -12.035059273422574 -11.835776290630989 -11.797057361376678 -11.518567877629089 -11.314456978967483
BRD1_ticube -12.362210325047778 -12.205183556405348 -12.325068833651988 -12.348156787762932 -12.39275525812622 -12.060107074569817 -11.864552581261968 -11.828128107074601 -11.545718929254333 -11.33410325047804
BRD1_bar_err 0.09338865335705415 0.0857112475424209 0.08868919439812929 0.08891991350049545 0.07381023751880772 0.0660373704258555 0.06719419012324729 0.06647620292157211 0.057590384435757876 0.05641076959414914
BRD1_mbar_err 0.08351402854536769 0.09041976627530125 0.09576656056189081 0.09258909311283947 0.0749840722737254 0.06771796025120279 0.06340148361715055 0.06310324688193465 0.05850988184312369 0.056519206467515855
BRD1_ti_err 0.09900681750976578 0.09318047338024973 0.0945607355910161 0.09484086678335703 0.07681673002370695 0.0683543868665203 0.0682239561284024 0.06407191563971504 0.05774544935482398 0.05956756480247107
BRD1_ticube_err 0.0998719912683143 0.08645936828702347 0.09450810153663586 0.08990757456093477 0.07121498318582162 0.06724094884719989 0.06843278954169074 0.06427827920288468 0.056324224493872296 0.057424526667523755
BRD3_1_bar -10.553919694072654 -11.60339388145317 -11.516108986615677 -11.647801147227515 -11.23742829827917 -10.860850860420634 -10.636663479923504 -10.488862332695982 -10.282361376673057 -10.213001912045872
BRD3_1_mbar -10.360181644359455 -11.382648183556402 -11.421701720841302 -11.581070745697918 -11.138766730401555 -10.736376673040134 -10.491013384321198 -10.350239005736153 -10.146558317399624 -10.056644359464624
BRD3_1_ti -10.51974187380496 -11.533413001912047 -11.46931166347993 -11.606070745697918 -11.201434034416826 -10.825573613766737 -10.590439770554507 -10.442495219885284 -10.23331739961761 -10.164483747609932
BRD3_1_ticube -10.575764818355616 -11.586759082217952 -11.522131931166328 -11.659464627151094 -11.257361376673074 -10.893164435946485 -10.662954110898678 -10.505592734225658 -10.28197896749525 -10.215917782026807
BRD3_1_bar_err 0.09306758240292799 0.08552810661397439 0.08859381792983517 0.0888376459560218 0.07376572328841857 0.06599194117361187 0.06715294620010467 0.06643709275966643 0.057590384435757876 0.056369742797973965
BRD3_1_mbar_err 0.08297844782086562 0.0902224413232668 0.09565286182957541 0.09248816518806371 0.0749093775260318 0.06764199780491609 0.06336408173624514 0.06306838541548039 0.05847423569519405 0.056484326689145575
BRD3_1_ti_err 0.09950033734004157 0.09340549539330575 0.09468027100356818 0.09489235044029902 0.07681673002370695 0.06829460819717223 0.06816825311049553 0.06407191563971504 0.057687550159349434 0.05956756480247107
BRD3_1_ticube_err 0.10036410261984768 0.08670381224227704 0.09462891076632848 0.08996251647647428 0.07121498318582162 0.06724094884719989 0.06843278954169074 0.06422271178909884 0.05626384753595532 0.05736829507797568
BRD4_1_pose1_bar -12.891315487571687 -11.841602294455067 -11.972529636711267 -12.060722753346072 -12.163973231357549 -12.052931166347983 -12.036917782026759 -12.11760611854685 -12.233762906309781 -12.187108986615655
BRD4_1_pose1_mbar -12.619661567877632 -11.680369024856612 -11.857567877629076 -11.882376673040161 -11.87601912045892 -11.746334608030569 -11.73686998087953 -11.829604206500951 -11.967462715105171 -11.928934990439776
BRD4_1_pose1_ti -12.914021032504772 -11.841650095602283 -11.96612428298281 -12.043609942638644 -12.141841300191214 -12.028887189292538 -12.009097514340334 -12.095139579349926 -12.215072657743807 -12.175875717017206
BRD4_1_pose1_ticube -12.943036328871884 -11.850063097514337 -11.978313575525814 -12.060435946462752 -12.164785850860458 -12.0489158699809 -12.033093690248565 -12.116889101338455 -12.236009560229483 -12.206755258126211
BRD4_1_pose1_bar_err 0.09314703400258985 0.08564957713278805 0.08868919439812929 0.08891991350049545 0.07381023751880772 0.0660373704258555 0.06719419012324729 0.06647620292157211 0.057590384435757876 0.05641076959414914
BRD4_1_pose1_mbar_err 0.08320428535353709 0.09031989277472371 0.09572807926177321 0.0925548455139244 0.07494635310875714 0.06767956767053089 0.06340148361715055 0.06310324688193465 0.05850988184312369 0.056519206467515855
BRD4_1_pose1_ti_err 0.09930149798156435 0.09355826227876518 0.09480206595343492 0.0949970380289199 0.07693264988943234 0.06829460819717223 0.06816825311049553 0.06407191563971504 0.057687550159349434 0.05951431795076666
BRD4_1_pose1_ticube_err 0.10026473412302991 0.08686968069047457 0.09475197749661848 0.09007420234412887 0.07127792265236277 0.06724094884719989 0.06843278954169074 0.06422271178909884 0.05626384753595532 0.057313005023310756
TAF1_2_bar -11.99494072657742 -11.475820267686426 -11.33428107074569 -11.076632887189263 -10.987005736137665 -11.027254302103225 -10.845848948374732 -10.777158699808782 -10.664586998087968 -10.541690248565935
TAF1_2_mbar -12.04952963671128 -11.53208221797324 -11.322330783938817 -10.990543021032511 -10.8924072657744 -10.904692160611836 -10.729357552581238 -10.66291395793499 -10.557464627151054 -10.441260038240909
TAF1_2_ti -11.946900573613771 -11.428066921606126 -11.299195028680684 -11.03036137667305 -10.940495219885292 -10.987913957935005 -10.814204588910142 -10.74871701720842 -10.640877629063112 -10.518745697896744
TAF1_2_ticube -12.028258126195016 -11.53996940726576 -11.393602294455057 -11.117216061185495 -11.017455066921622 -11.061957934990453 -10.887913957935 -10.828544933078415 -10.723956022944579 -10.601011472275356
TAF1_2_bar_err 0.09298867722822907 0.08558852971196831 0.08864119677353792 0.08891991350049545 0.07381023751880772 0.0660373704258555 0.06719419012324729 0.06647620292157211 0.057590384435757876 0.05641076959414914
TAF1_2_mbar_err 0.08297844782086562 0.0902224413232668 0.09569017945393447 0.09252120265235736 0.07494635310875714 0.06767956767053089 0.06336408173624514 0.06310324688193465 0.05847423569519405 0.056519206467515855
TAF1_2_ti_err 0.09960046845626536 0.09340549539330575 0.09474088657719203 0.0949970380289199 0.07687434026728698 0.06829460819717223 0.06816825311049553 0.06401706142496887 0.057687550159349434 0.05951431795076666
TAF1_2_ticube_err 0.1004639414322202 0.08670381224227704 0.09469016249024405 0.09001805944150086 0.07127792265236277 0.06724094884719989 0.06837725664856513 0.06422271178909884 0.056204422083552655 0.057313005023310756
BRD2_2_bar -10.627946462715103 -10.389418738049727 -10.288749521988516 -10.50242065009559 -10.54615869980881 -10.652611854684487 -10.687506692160603 -10.709399617590808 -10.717764818355645 -10.684256214149105
BRD2_2_mbar -10.259734225621404 -10.312793499043988 -10.31336711281071 -10.443577437858513 -10.531388145315514 -10.622544933078363 -10.64462906309751 -10.648931166347994 -10.6567705544933 -10.650269598470356
BRD2_2_ti -10.623644359464619 -10.378950286806889 -10.27589101338433 -10.498214149139592 -10.538128107074561 -10.63549904397706 -10.672353728489476 -10.695776290630983 -10.69931357552583 -10.659160611854674
BRD2_2_ticube -10.74467686424473 -10.428950286806865 -10.3069617590822 -10.537745697896783 -10.56202868068836 -10.662219885277283 -10.705671128107072 -10.728042065009594 -10.730766730401559 -10.682869980879556
BRD2_2_bar_err 0.09298867722822907 0.08552810661397439 0.08864119677353792 0.08887846788862659 0.07376572328841857 0.06599194117361187 0.06715294620010467 0.06643709275966643 0.057590384435757876 0.056369742797973965
BRD2_2_mbar_err 0.08312838717448717 0.09031989277472371 0.09569017945393447 0.0925548455139244 0.07494635310875714 0.06764199780491609 0.06336408173624514 0.06306838541548039 0.05847423569519405 0.056484326689145575
BRD2_2_ti_err 0.09920279259128056 0.09318047338024973 0.09462022031611257 0.09489235044029902 0.07681673002370695 0.06823561431683911 0.06816825311049553 0.06401706142496887 0.057687550159349434 0.05951431795076666
BRD2_2_ticube_err 0.10016583734148209 0.08645936828702347 0.0945682234193839 0.08996251647647428 0.07115279088104215 0.06718017941907488 0.06837725664856513 0.06422271178909884 0.056204422083552655 0.05736829507797568
TAF1L_2_bar -14.382281070745682 -14.021382409177834 -13.484049713193103 -13.196047801147204 -12.777070745697891 -12.563017208412981 -12.473868068833648 -12.349250478011475 -12.170713193116647 -11.984001912045871
TAF1L_2_mbar -14.655321223709368 -13.929221797323132 -13.379365200764836 -13.006707456978976 -12.625588910133876 -12.466984703632871 -12.36143977055448 -12.213734225621415 -12.017940726577432 -11.834814531548773
TAF1L_2_ti -14.359336520076464 -13.992749521988527 -13.443466539196953 -13.15097131931168 -12.727453154875722 -12.513877629063103 -12.428361376673047 -12.30503441682602 -12.130512428298303 -11.943131931166347
TAF1L_2_ticube -14.443084130019113 -14.105130019120454 -13.561057361376648 -13.26555066921609 -12.828552581261983 -12.60799808795413 -12.531946462715114 -12.413065009560244 -12.242988527724714 -12.049537284894862
TAF1L_2_bar_err 0.09291031987066645 0.08552810661397439 0.08864119677353792 0.08887846788862659 0.07381023751880772 0.0660373704258555 0.06719419012324729 0.06647620292157211 0.057590384435757876 0.05641076959414914
TAF1L_2_mbar_err 0.08305310743586826 0.09027086379802758 0.09569017945393447 0.0925548455139244 0.07494635310875714 0.06767956767053089 0.06340148361715055 0.06310324688193465 0.05850988184312369 0.056519206467515855
TAF1L_2_ti_err 0.09920279259128056 0.0932549284952316 0.09468027100356818 0.09494440783655654 0.07687434026728698 0.0683543868665203 0.0682239561284024 0.06412761372046445 0.05774544935482398 0.05956756480247107
TAF1L_2_ticube_err 0.1000674136737951 0.08654026624270521 0.09462891076632848 0.08996251647647428 0.07127792265236277 0.06730251217041028 0.06843278954169074 0.06427827920288468 0.05626384753595532 0.057424526667523755
CREBBP_bar -11.466707456978957 -10.46073231357553 -9.757051625238976 -10.2018413001912 -10.423877629063114 -10.341755258126176 -10.362070745697885 -10.282864244741882 -10.194432122370944 -10.23931739961758
CREBBP_mbar -11.222300191204576 -10.252414913957924 -9.665512428298294 -10.040225621414939 -10.250646271510542 -10.201984703632874 -10.239126195028664 -10.187500956022953 -10.084202676864233 -10.154661567877621
CREBBP_ti -11.456669216061169 -10.43974760994264 -9.746344168260034 -10.186162523900592 -10.4065258126195 -10.323686424474193 -10.3426156787763 -10.266133843212234 -10.179326959847058 -10.2223479923518
CREBBP_ticube -11.531573613766714 -10.479948374760983 -9.76403059273421 -10.205139579349941 -10.418237093690268 -10.331286806883393 -10.350359464627145 -10.281430210325063 -10.195722753346118 -10.236497131931184
CREBBP_bar_err 0.09283251171743205 0.08552810661397439 0.08859381792983517 0.0888376459560218 0.07376572328841857 0.06599194117361187 0.06715294620010467 0.06643709275966643 0.05754821336406816 0.056369742797973965
CREBBP_mbar_err 0.08305310743586826 0.09027086379802758 0.09569017945393447 0.09252120265235736 0.0749093775260318 0.06764199780491609 0.06336408173624514 0.06306838541548039 0.05847423569519405 0.056484326689145575
CREBBP_ti_err 0.09890955066316652 0.09318047338024973 0.0945607355910161 0.09484086678335703 0.07675982073339771 0.06823561431683911 0.068059228317994 0.06396305324730461 0.05763058400769669 0.05946198410141656
CREBBP_ticube_err 0.09977499532143247 0.08645936828702347 0.09450810153663586 0.08990757456093477 0.07115279088104215 0.06712020604237033 0.06832251471216473 0.06416798648306749 0.05614595115791404 0.05725865923102123
