# Supplementary material for: Accurate absolute free energies for ligand–protein binding based on non-equilibrium approaches
Source: Commun Chem. 2021 May 11;4:61. doi: 10.1038/s42004-021-00498-y (PMC9814727; doi:10.1038/s42004-021-00498-y)
Supplement: Supplementary file 4 — Supplementary Data 1 [file 42004_2021_498_MOESM4_ESM.zip › dg_data/bromosporine/README]

All the files report on the dG estimates in kcal/mol.

File description:
	bromosporine_exp.dat experimental values

	bromosporine_noneq_bar.dat final estimates using Non-eq TI BAR estimator

	bromosporine_noneq_jarzCoupling.dat final estimates using Non-eq TI uni-directional Jarzynski estimator in the ligand coupling direction

	bromosporine_noneq_jarzDecoupling.dat final estimates using Non-eq TI uni-directional Jarzynski estimator in the ligand decoupling direction

	bromosporine_fep.dat final estimates using FEP MBAR estimator

	bromosporine_hrex_fep.dat final estimates using HREX FEP MBAR estimator

	bromosporine_noneq_ALL.dat estimates for every protein and Non-eq estimator, as well as the corresponding uncertainties divided into slices over the overall simulation time. Each slice is a mean over a number of independent repeats as described in the paper. Estimates include bar (Bennet Acceptance Ratio), CGI (Crooks Gaussian Intersection), jarzF (Jarzynski estimator in the ligand decoupling direction), jarzR (Jarzynski estimator in the ligand coupling direction), jarzgaussF and jarzgaussR (Jarzynski Gaussian approximation).
		The time array in ns for bi-directional estimates: [115., 175., 235., 295., 355., 415., 475., 535., 595., 655.]
		The time array in ns for uni-directional estimates: [57.5,  87.5, 117.5, 147.5, 177.5, 207.5, 237.5, 267.5, 297.5, 327.5]

	bromosporine_fep_ALL.dat FEP estimates for every ligand in slices of simulation time used. The estimators: bar (Bennet Acceptance Ratio), mbar (multistate Bennet Acceptance Ratio), ti (thermodynamic integration using trapezoid approach), ticube (thermodynamic integration using cubic splice).
		The time array in ns: [126., 189., 252., 315., 378., 441., 504., 567., 630., 693.]
