# Supplementary material for: Accurate absolute free energies for ligand–protein binding based on non-equilibrium approaches
Source: Commun Chem. 2021 May 11;4:61. doi: 10.1038/s42004-021-00498-y (PMC9814727; doi:10.1038/s42004-021-00498-y)
Supplement: Supplementary file 4 — Supplementary Data 1 [file 42004_2021_498_MOESM4_ESM.zip › dg_data/brd4/brd4_noneq_bar.dat]

#    Ligand      dG  dG_err
# all values in kcal/mol
   Ligand1  -9.14  0.28
   Ligand2  -8.21  0.43
   Ligand3  -8.84  0.31
   Ligand4  -8.75  0.65
   Ligand5  -8.03  0.28
   Ligand6  -9.67  0.32
   Ligand7  -5.42  0.27
   Ligand8  -7.83  0.42
   Ligand9  -6.89  0.27
  Ligand10  -6.02  0.20
  Ligand11  -5.72  0.20
