# Supplementary material for: Accurate absolute free energies for ligand–protein binding based on non-equilibrium approaches
Source: Commun Chem. 2021 May 11;4:61. doi: 10.1038/s42004-021-00498-y (PMC9814727; doi:10.1038/s42004-021-00498-y)
Supplement: Supplementary file 4 — Supplementary Data 1 [file 42004_2021_498_MOESM4_ESM.zip › dg_data/brd4/brd4_noneq_ALL.dat]

 mean_slice1 mean_slice2 mean_slice3 mean_slice4 mean_slice5 mean_slice6 mean_slice7 mean_slice8 mean_slice9 mean_slice10
Ligand1_cgi -11.511721903547864 -10.031346930104117 -9.77069789674955 -9.627294455066943 -9.516156787762894 -9.44870405778626 -9.28777352878688 -9.229482685362212 -9.132818143190992 -9.165083917569603
Ligand1_bar -10.46222115997453 -9.428123008285517 -9.279541108986628 -9.219922455916741 -9.333184618653023 -9.321101550881703 -9.286844062035254 -9.269184193753977 -9.196685787125618 -9.142378372636518
Ligand1_jarzF -14.405151901423444 -12.227809645209264 -12.240822179732294 -11.756702783089022 -11.914313787975399 -11.913517102188246 -11.87859570851923 -11.829333970681938 -11.74143297216912 -11.749134268111309
Ligand1_jarzR -6.184416826003799 -6.4548916507329785 -6.098374760994235 -6.62910027618442 -6.7577650308051895 -6.714876779264924 -6.69881028255787 -6.699606968345022 -6.670926280008474 -6.5308423624389516
Ligand1_jarzgaussF -13.176927979604871 -9.624107711918416 -9.01929041852565 -8.873364138517084 -8.805513065646917 -8.586557255151927 -7.666783513915439 -7.529355215636297 -7.478765668153816 -7.613803909071583
Ligand1_jarzgaussR -11.108598895262372 -11.546112173358843 -10.85219885277246 -10.484395581049494 -10.33275971956658 -10.359847036328853 -10.284294667516468 -10.231846186530678 -10.22560548119821 -10.45876885489697
Ligand1_cgi_err 1.1169925098078737 0.6559506279758678 0.5468642835441871 0.49502714623025185 0.44838994745961286 0.39717810578497587 0.3768159576152039 0.31181180119190033 0.30131694579610524 0.3008064562513628
Ligand1_bar_err 0.6680540898474457 0.5758167653659289 0.44631738165278007 0.3767134556715469 0.3527721867278109 0.3281103772615686 0.33178601676774355 0.2951304238651632 0.282565900074943 0.27537336722521283
Ligand1_jarzF_err 1.2276467748600766 1.0469416488931484 0.8832651715799512 0.680746056820853 0.6600197002545743 0.6514609664914928 0.6109831019378832 0.5740338816980595 0.5075381078294762 0.4916770628101036
Ligand1_jarzR_err 0.8247827968186237 0.728321940719567 0.5682510389985617 0.787584836943543 0.8253497431452044 0.7957194599430064 0.76128219841662 0.7839879337039248 0.7553931669771121 0.747068893237566
Ligand1_jarzgaussF_err 2.135196243129911 2.0272835813403174 2.0572741044739358 1.6490280387351408 1.4587399015394178 1.2984644772677156 1.252080995415148 1.0975116965075393 1.0591520487133432 1.0015551495893225
Ligand1_jarzgaussR_err 2.3474845935589572 2.8567721166173983 2.179148069316611 1.9655532845924506 1.8001163803072615 1.3952336417670024 1.1716869708444 1.0966957509191304 1.1653482404224338 1.364076316735999
Ligand2_cgi -9.79619184193753 -9.908126195028684 -9.461583811344807 -9.14045304865095 -9.111705969832151 -8.898658912258353 -8.822774591034637 -8.768068833652002 -8.727305077544086 -8.746159974506062
Ligand2_bar -8.323518164435951 -8.82011897174421 -8.714358933503286 -8.545063203739117 -8.56232472912683 -8.34854737624814 -8.403717867006575 -8.288663161249206 -8.201492458041207 -8.206338963246221
Ligand2_jarzF -14.622713511790945 -14.091987996600801 -13.96212821329933 -13.677512215848726 -13.577992882940299 -13.20706925855109 -13.183434246866366 -13.04009719566603 -12.927034204376447 -12.97583120883789
Ligand2_jarzR -2.236905141278943 -3.703006161036735 -3.6277857446356485 -3.6291799447631172 -3.7486164223496856 -3.7196701720841387 -3.868849585723393 -3.7804838538347063 -3.7360022307202114 -3.6224745060548007
Ligand2_jarzgaussF -13.914725408965362 -13.476946568939887 -12.93042011897174 -12.575562991289575 -12.540973550031868 -12.28603409815169 -12.201253452305066 -12.216656044189497 -12.127161674102409 -12.248523475674531
Ligand2_jarzgaussR -7.931814319099206 -8.254140110473772 -7.457587104312722 -7.417885595920977 -7.245867856384114 -6.873085298491604 -6.678627575950704 -6.5046845124282875 -6.59636976842999 -6.45874229870406
Ligand2_cgi_err 0.8991770392124436 0.6195826289607378 0.5510306451139915 0.5172399924588978 0.44975315114228165 0.4318202777620009 0.41184834344153176 0.3804675025253653 0.3417372121014112 0.3228867099440627
Ligand2_bar_err 0.4753658631138856 0.5852107966113188 0.5499214536105914 0.5173895094934963 0.5182823692373923 0.4815693080553176 0.4723520508104607 0.45824486313045143 0.4551370011455386 0.4295658350624938
Ligand2_jarzF_err 0.7852354917042663 0.6979513281882596 0.6801603657407201 0.6750249062340304 0.6339935897928721 0.6074919668882645 0.5998640020134384 0.5731388773581985 0.5300588567303925 0.5238169431429462
Ligand2_jarzR_err 0.508021268902378 0.8881736524795542 0.8429742188615964 0.8177907557100546 0.810695067562605 0.7226203340425468 0.7210256289637442 0.7138941742185706 0.6960090954672912 0.6644576842466315
Ligand2_jarzgaussF_err 1.0538063525118506 0.8825419023263898 0.8813153773172484 0.8107579411947781 0.7395617574736094 0.7513085578469935 0.7186336159122031 0.6370603202730933 0.6304889697419833 0.5756253857068949
Ligand2_jarzgaussR_err 2.515069884647778 1.7680541541213874 1.2969688906284178 1.1290108072756175 0.9137799426645178 0.8257032850583139 0.7444107943011393 0.664755842239133 0.6932608971571329 0.6396681640502795
Ligand3_cgi -8.660699490121106 -9.095357977480347 -9.142229657956209 -9.149001487146771 -9.188371043127294 -9.151059592096875 -9.142362438920767 -9.095557148927169 -9.135524219247941 -9.17642075632042
Ligand3_bar -8.89592096876997 -9.082345442957317 -8.998095920968826 -8.787704482685305 -8.811073932441094 -8.991788825153982 -8.970012746972607 -8.9057467601445 -8.934759400892291 -8.843804440195477
Ligand3_jarzF -13.627238687061743 -13.322506373486304 -13.17259666454217 -12.685888039090727 -12.738469301040967 -12.636958253664707 -12.691597620565103 -12.630916719779059 -12.678717867006577 -12.429687168047584
Ligand3_jarzR -4.033282876566885 -4.785752602506914 -4.777652963671163 -4.878964839600629 -4.883413001912026 -5.399864563416174 -5.331681538134681 -5.310569364775874 -5.356113235606546 -5.429209156575317
Ligand3_jarzgaussF -10.564579349904427 -11.17497344380715 -11.306758551094127 -11.552336944975588 -11.726943913320538 -11.704171977905187 -11.870878478861208 -11.832571170596978 -11.874330783938875 -11.796985872105394
Ligand3_jarzgaussR -6.542909496494574 -6.7927368812406925 -6.865766411727199 -6.866031973656258 -6.901683662630108 -6.9408540471637545 -6.761267792649207 -6.664005736137658 -6.725217760781767 -6.898231357552576
Ligand3_cgi_err 0.7244201174668623 0.4774594419348786 0.40904981255480477 0.3510501246820931 0.2967863277996608 0.2929609002076015 0.28339169165508854 0.24947127453744455 0.25773984911547165 0.23491713958777696
Ligand3_bar_err 0.3894191240292772 0.34727614871544427 0.3426899082576883 0.34628326712806634 0.30657196775681167 0.37087276416694176 0.3590779163225264 0.3392918387040605 0.3283112487060353 0.3060900295222782
Ligand3_jarzF_err 0.5639442656760283 0.4856896697387749 0.5199460038294794 0.49433841265982137 0.4715795149262867 0.4385502415827334 0.4346831997475468 0.4680399780032672 0.4418203657827764 0.49565490642518745
Ligand3_jarzR_err 0.5944494606658816 0.5175927004385479 0.4412188326052709 0.41082755940534016 0.3599447413760916 0.658060061325592 0.6455203451384038 0.6486769435558714 0.5862551099460716 0.5952217407158242
Ligand3_jarzgaussF_err 1.2646887793317159 1.0050799593630404 0.8738142613811407 0.6918672149950974 0.5912151194581151 0.4971634542155799 0.47047865629799795 0.4798222231423241 0.46309704210447283 0.467461974609786
Ligand3_jarzgaussR_err 1.2133720953363547 0.8715578383219295 0.7559903021739048 0.6914920214251002 0.6607267104861939 0.7012639403964617 0.6462301183122467 0.5795703317660267 0.5334752803282838 0.5184394881154578
Ligand4_cgi -8.092181856808976 -8.41842468663695 -8.236381984278788 -8.269046101550908 -8.26028255789237 -8.130024431697434 -8.36956129169322 -8.515885914595293 -8.406076056936433 -8.442989165073344
Ligand4_bar -7.572211599745086 -8.29560229445514 -7.916247078818701 -8.00308582961547 -8.380050987890428 -8.251784576163221 -8.48043339706821 -8.41895581049496 -8.338623326959773 -8.74626088803917
Ligand4_jarzF -12.256856809007765 -12.626519014234066 -12.08118759294671 -12.421637985978347 -12.664228808158049 -12.414733375823173 -12.385654344593199 -12.318599957510184 -12.145719141703877 -12.080523688124062
Ligand4_jarzR -2.8914170384533926 -3.9904450817930512 -3.7661780327172205 -3.594093902698093 -4.067723603144269 -4.152305077544139 -4.483328022094752 -4.407510091353254 -4.39702039515621 -5.254387083067876
Ligand4_jarzgaussF -11.747774591034561 -13.384167197790545 -13.418159124707907 -13.55359570851929 -14.537104312725848 -14.900525812619465 -15.469890588485313 -15.727220097726688 -15.94192691735713 -16.002740599107785
Ligand4_jarzgaussR -8.9851338432122 -7.484974506054889 -6.9338007223283284 -6.3963033779478 -6.270958147440032 -6.399755683025359 -6.872057573826181 -7.178648820904983 -6.882016146165323 -7.179976630550173
Ligand4_cgi_err 1.8349833609298367 1.2353544922629867 1.0170871895249467 0.9420134194623268 0.8061129145104716 0.7415833742770724 0.6300358493370317 0.5796944288369505 0.49394251376686155 0.47153128344082834
Ligand4_bar_err 1.0824072600404204 0.9705397970520327 0.9409504400432632 0.905609293916616 0.8812770959361255 0.9062817292470934 0.7416114219639666 0.7068558271771925 0.6832160431016863 0.6493843635452557
Ligand4_jarzF_err 1.6835399775086928 1.5083331338805792 1.2935530726948707 1.2589938538917234 1.1760790247118835 1.0900430243817631 0.9928227863713839 0.9156265662759521 0.906594390269268 0.8442984498528358
Ligand4_jarzR_err 1.1937188879034077 1.0894927643700083 1.094400329477985 1.4687703765404594 1.397679608566574 1.3197004171682998 1.1956574326860538 1.2105624197863227 1.1581635627013132 1.1543872129509585
Ligand4_jarzgaussF_err 4.157867539005231 2.699180521610947 2.1782267830566715 2.288183497664236 2.1119275312945933 1.9591494744176747 1.8588721417201515 1.7747990151960442 1.478366347415955 1.4433049302660548
Ligand4_jarzgaussR_err 4.322327624204981 2.832237630125937 2.3752392386034 2.0843702336102523 1.828203816959643 1.8161674264911816 1.4592087038471027 1.4021707428732066 1.2277637580446343 1.1773642125776367
Ligand5_cgi -8.608734331846179 -8.277180263437433 -8.34536328871892 -8.560734013171874 -8.562725727639686 -8.54719035479073 -8.55542277459104 -8.53019439133207 -8.418060866794148 -8.356848842149985
Ligand5_bar -8.20036647546207 -7.918007754408317 -7.95007435734014 -8.098390694710004 -8.066456872742718 -7.983203207988112 -8.028614297854254 -8.084382302953061 -8.033394412577017 -8.026157850010636
Ligand5_jarzF -12.521922137242388 -11.411408540471637 -11.230428085829628 -11.36181485022307 -11.176519014234138 -10.914475780752069 -11.020302209475263 -10.874442319949011 -10.85193594646272 -10.841977374123633
Ligand5_jarzR -3.793034310601227 -4.327079349904394 -4.566815381346921 -4.74487465476949 -4.969208094327573 -4.9784363713618 -4.9609756745273055 -5.106968345018074 -5.0778229233057255 -5.096080305927345
Ligand5_jarzgaussF -11.049713193116638 -10.210670278308905 -10.299633524537928 -10.773064053537295 -10.699105056299127 -10.719354153388558 -10.820997981729334 -10.77093955810496 -10.73050775440832 -10.573759825791374
Ligand5_jarzgaussR -6.6962237093690264 -6.670331421287442 -7.277671553006161 -7.4537391119609255 -7.711998087954113 -7.5676651795198655 -7.511830783938808 -7.71332589759931 -7.4044773741236485 -7.42485925217761
Ligand5_cgi_err 0.6798194059322838 0.4050436956893875 0.3327020723880873 0.3106223218863491 0.2922629585590492 0.2611814365263723 0.26362170686776204 0.2275927017255746 0.2114404757308123 0.2238735817498798
Ligand5_bar_err 0.4261604899588199 0.3988125270717688 0.4049073272608754 0.400412606679478 0.38287879220474624 0.37457195462372644 0.34096793508449624 0.3221488520566671 0.28976872111757457 0.2847538928233584
Ligand5_jarzF_err 0.7101161770333987 0.6639736003426655 0.607941256794296 0.5535608231403603 0.5708708216291556 0.6425573821320324 0.5943528764374973 0.6094432892061921 0.5599256730901516 0.49781539725238927
Ligand5_jarzR_err 0.7645058570937014 0.6034626745360812 0.5877280193404287 0.5475146158208218 0.5010307106915076 0.44657581961960413 0.4417189023781581 0.42567684523750265 0.392388153644105 0.3837385205180425
Ligand5_jarzgaussF_err 1.225107303824119 0.9039547643473943 0.6637054701703191 0.5342990262596748 0.517049495601185 0.5118253196784401 0.49405448647366235 0.42315853300747974 0.3831705590748613 0.38757368946498116
Ligand5_jarzgaussR_err 1.716604111832411 1.101030183313694 0.9962844897571356 0.9057753395425756 0.8814006885434479 0.7310494465223095 0.7079878377717724 0.6855162657225826 0.6595492501808289 0.6369335677493402
Ligand6_cgi -10.051927979604839 -9.972856915232624 -9.977305077544079 -9.91184406203527 -9.962699171446776 -9.939993626513703 -9.936142978542593 -9.877652963671123 -9.814050881665601 -9.837154769492242
Ligand6_bar -9.428654132143606 -9.56263012534523 -9.627228064584658 -9.791212555768 -9.815445081793067 -9.76120405778627 -9.717253558529846 -9.68956872742723 -9.646282132993417 -9.673966964096039
Ligand6_jarzF -14.009265455704252 -13.398738580837055 -13.305194391332057 -13.350339919269175 -13.231235394093906 -13.199301572126613 -13.01433768854897 -12.980677714042919 -12.982403866581691 -12.94071064372211
Ligand6_jarzR -4.9067983853834685 -5.732895156150413 -5.934855003186734 -6.271985872105367 -6.346608774166137 -6.252267898874011 -6.364866156787763 -6.5363527724665405 -6.447787869131073 -6.696951349054598
Ligand6_jarzgaussF -12.136721903547906 -11.771773422562145 -11.749864563416192 -11.941135542808583 -11.809815168897396 -11.875143403441681 -11.807757063947314 -11.780536966220525 -11.790429148077331 -11.819972912683236
Ligand6_jarzgaussR -10.734355746760142 -10.029156044189506 -10.014948480985755 -9.514297854259619 -9.928176120671338 -9.637584979817301 -9.767444763118764 -9.718382196728282 -9.502812300828555 -9.549617590822177
Ligand6_cgi_err 0.7588157298494139 0.5760401807903877 0.43147553205157285 0.4089307199577439 0.3635383549209043 0.3367774972780837 0.3430902729372361 0.33229576543939887 0.3238358476291805 0.3098653573245227
Ligand6_bar_err 0.4855428598011932 0.4288711566285678 0.36326385299334607 0.36563451948162945 0.3447507247884395 0.33107340328674295 0.31945446923767795 0.2926608336444197 0.2821303946832673 0.32386391358153643
Ligand6_jarzF_err 0.5761697336068424 0.5302449160494929 0.4560749043503766 0.41221035188457195 0.3950393643129736 0.38500705971906757 0.41702045393382803 0.3750722361621968 0.36103137199999885 0.34030268728847796
Ligand6_jarzR_err 0.7542078189742121 0.590905462049269 0.5057524830257857 0.5856036197595673 0.6318307268926235 0.5992936572251919 0.5110181844508461 0.5968974855516518 0.6240965814795408 0.7479128437133405
Ligand6_jarzgaussF_err 1.0342722367234183 0.9882226925553454 0.8087340983978318 0.7079286820660035 0.720225278434729 0.7149802396929643 0.6722851871856405 0.6275685753877971 0.6194922636541181 0.5900661234421058
Ligand6_jarzgaussR_err 2.4351632857809102 1.531041058764405 1.212559790286048 1.0714344371136755 0.9769960618339808 0.9050467767631949 0.7756646591672476 0.788206259536421 0.7453593326666563 0.8276223834506694
Ligand7_cgi -6.154275547057585 -6.1287816018695365 -5.93671393669005 -5.7876009135329864 -5.616910983641369 -5.558752921181229 -5.502984916082464 -5.455449330783952 -5.385208200552409 -5.2909337157425105
Ligand7_bar -5.763301997025679 -5.898074676014442 -5.808181963033757 -5.695650095602279 -5.503250478011469 -5.522902060760557 -5.4614908646695985 -5.4261711281070735 -5.459565540684106 -5.421590184831092
Ligand7_jarzF -9.316918950499257 -8.95814478436375 -8.893015721266227 -8.668483110261365 -8.516581686849308 -8.520498725302723 -8.479469407265766 -8.47860633099635 -8.48504620777564 -8.491950817930732
Ligand7_jarzR -2.1356596558317564 -2.909706288506503 -2.784029105587411 -2.7804440195453495 -2.612011366050549 -2.6517128744422336 -2.5653388570214544 -2.530550244316967 -2.5746999150201844 -2.528757701295977
Ligand7_jarzgaussF -7.013501168472478 -7.286764393456595 -7.17569311663481 -7.144489589972357 -7.0557919056723595 -7.207361376673036 -7.087526556192905 -6.966563097514324 -6.697349691948178 -6.492468663692375
Ligand7_jarzgaussR -5.107430422774576 -5.756596558317356 -5.194933078393887 -4.97743785850859 -4.564489058848486 -4.259623964308463 -4.253648820905 -4.226561504142755 -4.2047854259612985 -4.065099851285311
Ligand7_cgi_err 0.5953509949285974 0.428304649037765 0.38158276710855626 0.2978943438253605 0.2807192294958902 0.29326886248175166 0.2824802377380828 0.2575556175492262 0.25742079796306244 0.24767546211125194
Ligand7_bar_err 0.45522983976601145 0.40489459563936037 0.3651014803861272 0.3566564257295796 0.3299745930759846 0.32237992320411885 0.30489360946342947 0.282964790938822 0.2718988815201853 0.265716306126454
Ligand7_jarzF_err 0.7659412337015065 0.689106242167706 0.6094906789364343 0.5153172635991478 0.4912873399713953 0.4423416600793713 0.3809843353990185 0.3793363705033997 0.37498969936108817 0.35925467667371397
Ligand7_jarzR_err 0.5055738867815576 0.6164027455486476 0.5890142877249723 0.5762543964293424 0.5801301020397112 0.585866261303257 0.5298923738496625 0.5548134885508912 0.5213900831646463 0.5329568327012453
Ligand7_jarzgaussF_err 1.332378183259623 1.019110837832467 0.8426037845942299 0.6796402995334373 0.623695021115825 0.5719986915270223 0.5270028219837832 0.5467565436801883 0.6049773236940166 0.5799550014159203
Ligand7_jarzgaussR_err 1.2234229710354345 1.210564938433064 1.031302986472101 0.8793898385310321 0.7696670872522655 0.7143698147152931 0.6742377827639305 0.639423093695392 0.6096051655608726 0.5994585871174922
Ligand8_cgi -8.662924899086462 -7.9261897174421065 -7.959318568090076 -7.991385171021885 -8.000547057573824 -8.007252496282137 -8.070854578287658 -8.070190673465053 -8.031020288931378 -8.057443700871046
Ligand8_bar -8.440317612067135 -7.741026662417672 -7.5727267898874 -7.710818992989162 -7.854819949012112 -7.895384533673254 -7.934355746760143 -7.880380284682381 -7.787898342893561 -7.8263384321223715
Ligand8_jarzF -12.701258763543658 -11.491425005311243 -10.78496388357765 -10.808665285744633 -10.727934459315911 -10.570854578287657 -10.604049819417886 -10.586721903547906 -10.420546526449966 -10.21340822179732
Ligand8_jarzR -4.396606118546845 -4.089019014234119 -4.320323454429572 -4.569951667728915 -4.931182281708093 -5.2244290418525585 -5.313790630975148 -5.206769173571275 -5.133407690673464 -5.291284257488847
Ligand8_jarzgaussF -11.788256851497767 -10.409724877841512 -9.881057467601442 -9.840824835351604 -9.837106968345015 -9.924676014446568 -10.064162417675801 -10.078104418950499 -9.973074676014441 -9.92314903335457
Ligand8_jarzgaussR -9.573337582324196 -7.991982685362221 -8.269162948799659 -8.282640216698534 -8.31942054387083 -8.070323454429573 -8.121643297216913 -8.015684087529209 -7.966355959209687 -8.251702251965158
Ligand8_cgi_err 0.6104499379916284 0.4221554958243783 0.4046526760652476 0.39095562196781714 0.3471474290921208 0.3369914028752591 0.3072955939108666 0.30674003109577164 0.3126516626041479 0.3179612909289819
Ligand8_bar_err 0.5235354567189777 0.46563596812474684 0.4952396663891498 0.5097576084613517 0.42928933302176664 0.40496960549627203 0.38712606137933037 0.3910912959348797 0.3931489405443717 0.42039717697352974
Ligand8_jarzF_err 0.5162391891842615 0.35076420271146846 0.5280168708880364 0.4937878857141272 0.43582145486796264 0.40134663313934255 0.38806850843818036 0.40437491622770855 0.4327532575463838 0.5591891042491681
Ligand8_jarzR_err 0.9534883527297893 0.8161176516159238 0.7896730058255818 0.6841158088290169 0.5840169285537022 0.5666714084421592 0.5827665368763716 0.5701440593921304 0.5650968191181129 0.5668052698320122
Ligand8_jarzgaussF_err 0.6982974611047023 0.5631589892146655 0.5624728897825071 0.5910963655871013 0.4919107675512177 0.4434939201739189 0.4180013569453809 0.41974011030371217 0.45007606395807276 0.4264164715874695
Ligand8_jarzgaussR_err 2.9560549538576604 1.8428809515453717 1.3766086734257572 1.1598117744298284 1.089517044578021 0.9608477418881526 0.8037638434087441 0.7214150454416237 0.7299935188518158 0.6932937959034536
Ligand9_cgi -7.524028043339703 -7.12920384533673 -7.010099320161473 -6.99071329934141 -6.866762268961118 -6.928306246016559 -6.941982685362231 -6.941385171021874 -6.942115466326768 -6.950746229020611
Ligand9_bar -7.334350435521558 -6.9504142766093 -6.935808370512 -6.913766730401524 -6.840405247503713 -6.851691629488005 -6.839143828340754 -6.80973284469938 -6.89006532823454 -6.885019651582738
Ligand9_jarzF -10.286934353091137 -9.621303377947727 -9.497750690461025 -9.489651051625227 -9.422264712130866 -9.482414489058845 -9.461368706182283 -9.143756639048242 -8.971672509029114 -9.035473762481393
Ligand9_jarzR -4.296587529211805 -4.3717415551306535 -4.393584023794362 -4.406330996388353 -4.391260356915205 -4.349434353091137 -4.366031973656264 -4.667843106012324 -5.136028786913114 -5.079397705544938
Ligand9_jarzgaussF -8.98807095814744 -8.374025387720396 -6.070740386658167 -5.301540259188441 -5.530454642022532 -4.749437008710429 -4.946948693435292 -5.139680263437447 -5.420312831952428 -5.2549341406415975
Ligand9_jarzgaussR -6.240700021244945 -6.14609358402379 -5.8200499256426665 -5.787717760781819 -5.646173252602502 -5.53609783301465 -5.795883790099862 -6.013710962396429 -6.117080943275971 -5.970291586998084
Ligand9_cgi_err 0.5998703925350923 0.4527626051810979 0.3732080264090631 0.33913960902449897 0.3133256927851625 0.27086104699964164 0.2656820857466709 0.2609797271950758 0.24298689063373566 0.23971088655058406
Ligand9_bar_err 0.49777261207358364 0.427076315849226 0.3585499563149639 0.3335572428996978 0.28384250743812967 0.2805216752722273 0.25188742321579427 0.2598451942733305 0.297017745515639 0.2748755708897734
Ligand9_jarzF_err 0.5841586377160752 0.5719122562172901 0.47788554449609266 0.47056290434227027 0.4247883783486015 0.4473993619548506 0.4177542055178587 0.42730741858866345 0.4308174943395194 0.41635515508234966
Ligand9_jarzR_err 0.7859070208400997 0.6606178980412536 0.5683035728517477 0.5315779529975531 0.4931326235658722 0.48577329128373997 0.46021166125582147 0.4677605204758309 0.5297345422442565 0.5378430759054587
Ligand9_jarzgaussF_err 1.1877886483947173 1.0055112227627325 3.2944147135956405 3.914183856839485 3.3215823593792204 4.3103134104268115 3.9606082917574112 3.770664189949599 3.1494281248687375 3.4758442018362565
Ligand9_jarzgaussR_err 1.3902941562941347 0.9834435046423202 0.7955672432745049 0.734718624781027 0.6308494335647371 0.5619848202119448 0.54844245565105 0.538833777338842 0.5564234837065598 0.4853030526834964
Ligand10_cgi -5.629761525387731 -5.863323241980041 -5.9536142978542745 -5.978112385808377 -5.978245166772907 -5.983290843424702 -6.101930635224146 -6.15491024006796 -6.15736668791164 -6.155773316337378
Ligand10_bar -5.54484809857659 -5.869165604418947 -6.02518323773102 -6.014029636711259 -5.939406734650516 -5.934958572339052 -6.019805608667941 -6.03640322923306 -6.030361695347358 -6.021797323135753
Ligand10_jarzF -8.035420650095631 -8.4466432972169 -8.52929944763117 -8.275555024431705 -8.169662205226246 -8.20398608455492 -8.171321967282774 -8.216467495219911 -8.186658168684941 -7.817726258763566
Ligand10_jarzR -2.899585723390693 -3.08893137879752 -3.3720867856384324 -3.5814159762056317 -3.527241342681116 -3.5347434671765368 -3.6988607393244153 -3.676686318249423 -3.684520395156141 -3.709881559379674
Ligand10_jarzgaussF -6.425053112385802 -7.046468026343729 -7.3660054174633505 -7.239929891650723 -7.114916613554267 -7.071696409602745 -7.262303484172484 -7.448396005948574 -7.445939558104975 -7.271398980242209
Ligand10_jarzgaussR -4.493687592946686 -4.094481623114513 -4.033867112810706 -4.078946250265552 -4.061883896324619 -4.0436929041852645 -4.118050244316988 -4.084257488846407 -4.054846505204985 -4.152042171234337
Ligand10_cgi_err 0.5152142837777846 0.431306498218249 0.3064218154835715 0.28829034060267145 0.2895573463602774 0.2693914303421242 0.26164566244475584 0.24783699650190458 0.25321286967573087 0.22784848587348155
Ligand10_bar_err 0.39113016709817 0.3396881556037661 0.2786821584518238 0.30921034005924974 0.2634447155643644 0.2486667621168065 0.2161566968069828 0.23224978710227137 0.2062866824538674 0.20371443932711678
Ligand10_jarzF_err 0.7065219215808591 0.6581976348700318 0.5880861916683412 0.5873267080260131 0.5618898297707321 0.509397115921881 0.5014582806800205 0.5020466836925859 0.506775620160816 0.6380092611882707
Ligand10_jarzR_err 0.4323783066416454 0.34858137133257633 0.40745257871314744 0.3562788370950029 0.3322280431077721 0.30593424719936 0.27914139255209675 0.26072353283001204 0.2436076583649359 0.22676623343159805
Ligand10_jarzgaussF_err 1.0848573198119564 0.91844106968177 0.8202407877058969 0.7417647674505723 0.8070990492215518 0.8070182031528331 0.768941284093959 0.734262141747806 0.7491925198301568 0.7870649345555886
Ligand10_jarzgaussR_err 0.8343873649397505 0.5661129877447199 0.461614499655996 0.38783294981055083 0.3384503753336054 0.3345578625270368 0.32059903547295 0.278202242736295 0.26009181969479833 0.2612461525482715
Ligand11_1_cgi -5.913328553218611 -5.864332377310387 -5.818722115997456 -5.794124442319957 -5.753891810070112 -5.755385595920978 -5.692347833014644 -5.6547044295729885 -5.67750956022943 -5.6599824729126835
Ligand11_1_bar -5.867319949012112 -6.036715264499685 -6.07256612492033 -5.98493068833651 -5.890324251115362 -5.792630656469091 -5.72570905035053 -5.630405513065647 -5.63140137029956 -5.63030592734227
Ligand11_1_jarzF -8.995307520713833 -8.455851657106436 -8.432648183556424 -8.119251912045888 -7.95095203951561 -7.762834608030596 -7.784444710006378 -7.583779477374113 -7.532492829827918 -7.55250956022945
Ligand11_1_jarzR -2.696610101975786 -3.6043339706819855 -3.9865439770554434 -4.182130337794773 -4.215690726577434 -4.131939133205868 -4.04510038240918 -3.9909257488846435 -4.006959050350544 -4.004469407265786
Ligand11_1_jarzgaussF -8.295020713830468 -7.661157584448694 -7.569239961759085 -7.384209687699166 -7.38759560229446 -7.346865041427655 -7.322765296367089 -7.248573932441041 -7.241602931803706 -7.261520076481833
Ligand11_1_jarzgaussR -3.257377310388774 -4.022394837476108 -4.006261950286796 -4.160520235818979 -4.118594646271506 -4.3893682281708175 -4.359592096876993 -4.360388782664118 -4.411077915869983 -4.312886392606752
Ligand11_1_cgi_err 0.5027352604436526 0.32175021660396336 0.31966466031780305 0.28721903544379596 0.28171824746209573 0.2594094853672071 0.25021217009853197 0.2322754696459263 0.23563682946346828 0.22036966752340506
Ligand11_1_bar_err 0.35152512579521655 0.2986810856200751 0.30689131032358685 0.33479065300716493 0.2843295148780679 0.2708323224057812 0.25102103653411645 0.25530138502990657 0.2401573089312492 0.22418308492842476
Ligand11_1_jarzF_err 0.6431141771940123 0.43371073158147855 0.3848196247139673 0.37740988826384886 0.31057561336250894 0.33034905620844146 0.28845776985592086 0.37198597930620536 0.3776444828457874 0.37913957343021076
Ligand11_1_jarzR_err 0.5711244965984966 0.5361364665642617 0.681747387243464 0.6653423066595329 0.6142187495715619 0.5779290575989354 0.5472584976838364 0.5426964625091397 0.5317716889999241 0.5303456342772127
Ligand11_1_jarzgaussF_err 0.9405179478373306 0.6634196168801205 0.6034899573322516 0.5093070225957734 0.47953348229009984 0.4103801154038572 0.36270778740002724 0.3825603357279492 0.3695750143285889 0.3459950987215021
Ligand11_1_jarzgaussR_err 0.7386614176704496 0.6017205290779358 0.5999447536975943 0.5997904954118658 0.5052579560965534 0.7372216018877633 0.718778832206369 0.7459163603987798 0.7834157901190134 0.6776224898478789
Ligand11_2_cgi -4.725370458891008 -5.089256692160609 -4.757934990439783 -4.640125079668576 -4.6546645952836245 -4.666814053537285 -4.778648820905042 -4.8136034098151645 -4.709436743148498 -4.66153601019759
Ligand11_2_bar -4.327326322498417 -4.554979286169528 -4.328023422562137 -4.341268323773095 -4.389467813894202 -4.4831779796048545 -4.600290790312294 -4.656158381134491 -4.596207775653279 -4.591029318036974
Ligand11_2_jarzF -7.327943753983434 -7.204357871255572 -6.456469088591462 -6.294841459528356 -6.276816443594643 -5.905361695347363 -5.986822817080945 -6.036814850223083 -6.059918738049717 -6.059520395156161
Ligand11_2_jarzR -1.435157743785849 -1.8162723072020375 -2.0966061185468394 -2.377238687061834 -2.442865678776276 -2.6361615678776356 -2.8489762587635328 -2.9291427660930442 -2.951151210962388 -2.9805289993626567
Ligand11_2_jarzgaussF -6.150043817718282 -6.939161089866169 -6.051354365838118 -5.879469407265765 -6.04508046526451 -6.062507966857866 -6.1809153919694095 -6.12295650095603 -4.754847833014647 -0.9659098151688944
Ligand11_2_jarzgaussR -2.554501274697272 -3.1031190248565994 -3.1617750159337197 -3.0666706500956042 -2.9746534416826043 -3.014786488209045 -3.1745219885277303 -3.3709050350541783 -3.38275573613766 -3.384249521988519
Ligand11_2_cgi_err 0.7555486914821424 0.41870015045803316 0.349837505130205 0.2960862064423833 0.22596866981893257 0.23060597615134484 0.23284169394014237 0.22315871671796864 0.22599271006531763 0.23501402263644666
Ligand11_2_bar_err 0.545671432928366 0.38413406627726504 0.3324429231215588 0.3410885231263541 0.32644944022580086 0.2810381061859474 0.24617109292695144 0.2619162251452226 0.2709862439413578 0.2579809514121238
Ligand11_2_jarzF_err 0.9270396006248893 0.7034413531757134 0.6306240676608287 0.5462491066274092 0.5235019842867222 0.5847155073253191 0.6196467555104298 0.5474296022134607 0.5176677584135472 0.4970513570598453
Ligand11_2_jarzR_err 0.40272040061530623 0.3678067706176522 0.4884020165930744 0.5718242235887122 0.5377376166997346 0.4836040984968525 0.4795396144732392 0.4313313333687007 0.4430725982899115 0.4227354963339001
Ligand11_2_jarzgaussF_err 1.4205668585296227 0.8378280051109507 0.8255923095071722 0.7093075391925167 0.5851373190450014 0.5451955408154485 0.547776949701647 0.4996272584131615 1.648982688003983 5.024177102318165
Ligand11_2_jarzgaussR_err 0.669808291419835 0.6343427163331917 0.698633701775024 0.5827949623120882 0.49422229021080916 0.44033659907231093 0.4131547377408457 0.40338797453510816 0.4072223574479037 0.4383161559545171
Ligand11_cgi -5.988176078058975 -6.006091904906752 -5.9101689109967985 -5.873105279026554 -5.839991272728677 -5.8429375350815835 -5.807204501898608 -5.783017407730287 -5.783139352346175 -5.760757580378431
Ligand11_cgi_err 0.44289858349696987 0.2675157713820943 0.2790327967580354 0.24412319905977914 0.2425354425299974 0.22649675893058754 0.20420181176434585 0.19408996680810883 0.2049677042065228 0.18734698374526607
Ligand11_bar -5.9098006670148315 -6.083416541320509 -6.102956283775536 -6.0207943016675 -5.935597685187766 -5.854296564629718 -5.808333057258741 -5.735031461199102 -5.7265770878580184 -5.724877501120028
Ligand11_bar_err 0.32661089650266845 0.27196673177749486 0.2987935006061011 0.2951465290901262 0.2558743939228036 0.23788676720364035 0.22060511127492405 0.22941023613772785 0.20709535870623155 0.19770815420637397
Ligand11_jarzF -9.029804928922623 -8.523505841619754 -8.453373912728907 -8.14589435641981 -7.985068475610065 -7.788061383828529 -7.812290892442083 -7.62578050965882 -7.579893527288644 -7.5983653337799035
Ligand11_jarzF_err 0.5903371202422738 0.39461703889553695 0.3543636362315005 0.3472018242572147 0.29255593105409866 0.3081750554253554 0.27139969545843795 0.34382586018056105 0.3402576824475174 0.34186515905672726
Ligand11_jarzR -2.763197687831534 -3.632622473924171 -4.010452419737451 -4.209644700272056 -4.244698392638193 -4.177587688347247 -4.118984673836545 -4.082230215674077 -4.099120568726382 -4.101328662162594
Ligand11_jarzR_err 0.4915773310828709 0.5009251172647599 0.6258358160998122 0.5876932414922199 0.5731991041669059 0.5285680221352905 0.4629147580181785 0.4625154427250984 0.45069123655260607 0.44876802468622246
Ligand11_jarzgaussF -8.310675537542473 -7.814617040049367 -7.613277167041609 -7.4291982677443125 -7.4460743441751545 -7.411059454254757 -7.403276077734535 -7.331172017710315 -7.250446508797099 -7.2615344630664715
Ligand11_jarzgaussF_err 0.8588499969816017 0.5638951616243605 0.5389271410797377 0.460141794582738 0.4314813087747735 0.36056569402349326 0.31785946441994295 0.35322865448213747 0.45553564024741994 1.0302399286917332
Ligand11_jarzgaussR -3.415254413944816 -4.136272546247502 -4.133917132313845 -4.247349904001676 -4.198840119381048 -4.444905968413982 -4.434783088810485 -4.462574725733519 -4.507278399902816 -4.42513784990062
Ligand11_jarzgaussR_err 0.5750815147830062 0.4894774069042402 0.5010047148059082 0.5022230615863817 0.45247237370411286 0.6382093529824809 0.6195901824479894 0.607411254634203 0.6063104231362214 0.5382340964637882
