# Supplementary material for: Accurate absolute free energies for ligand–protein binding based on non-equilibrium approaches
Source: Commun Chem. 2021 May 11;4:61. doi: 10.1038/s42004-021-00498-y (PMC9814727; doi:10.1038/s42004-021-00498-y)
Supplement: Supplementary file 4 — Supplementary Data 1 [file 42004_2021_498_MOESM4_ESM.zip › dg_data/brd4/brd4_fep_ALL.dat]

 mean_slice1 mean_slice2 mean_slice3 mean_slice4 mean_slice5 mean_slice6 mean_slice7 mean_slice8 mean_slice9 mean_slice10
Ligand1_bar -10.763926067558954 -11.004684512428273 -11.067304015296383 -11.006755895474814 -11.11032504780118 -11.10984703632886 -11.05168897386872 -10.973374760994245 -10.880162523900614 -10.870841300191193
Ligand1_mbar -10.701784576163162 -10.925573613766757 -10.978154875716967 -10.928282345442991 -11.040694710006376 -11.019263862332707 -10.968275971956663 -10.89944231994904 -10.799936265137028 -10.796430847673669
Ligand1_ti -10.753887826641165 -10.994646271510538 -11.048263224984035 -10.999107711918427 -11.10036647546209 -11.096303377947711 -11.037268961121717 -10.964292543021038 -10.872434671765443 -10.860803059273431
Ligand1_ticube -10.735723390694696 -10.998629700446136 -11.062205226258719 -11.018865519439144 -11.12108030592731 -11.11287444231993 -11.050812619502894 -10.978553218610557 -10.880003186743156 -10.871478648820915
Ligand1_bar_err 0.6208061557004094 0.40668640844798765 0.26081952998768243 0.12719675170160777 0.13183464245274504 0.11667965795963849 0.09260215306529428 0.08193307562635917 0.07244727567251533 0.09875428866204375
Ligand1_mbar_err 0.5700455576478886 0.37576655143072835 0.2362856743900851 0.10084424167373482 0.10523073775492442 0.09318493008305898 0.10203699593086424 0.10174841608754089 0.10429662587766973 0.13526375090307008
Ligand1_ti_err 0.6084188068236902 0.4057177230994143 0.26003062425893736 0.13066571831266205 0.13294126327237304 0.11855405081248852 0.09083164076181875 0.08324101693852827 0.07741778854463709 0.09960522950176602
Ligand1_ticube_err 0.6120927404145657 0.38266720765142004 0.22781439102458081 0.12169110312716849 0.12905717155753657 0.11266021889754228 0.10182792955304676 0.0936413866180598 0.08425307556658448 0.10756243030062773
Ligand2_bar -10.026035691523262 -9.423342893562776 -9.109528362014021 -9.122833014659019 -9.142272147864881 -8.96835564053538 -8.831724028043341 -8.702262587635442 -8.687284894837479 -8.660914595283623
Ligand2_mbar -10.077660930529007 -9.456246016571066 -9.143945188017847 -9.165694710006383 -9.177485659655826 -9.015678776290626 -8.874107711918429 -8.762332695984698 -8.74998406628425 -8.72138304652645
Ligand2_ti -10.056947100063734 -9.418483110261326 -9.096701720841295 -9.116937539834284 -9.149123645634157 -8.970666029318032 -8.835946462715105 -8.705688336520058 -8.687444231994895 -8.655417463352459
Ligand2_ticube -10.098454429572982 -9.452421924792858 -9.11924792861695 -9.129126832377315 -9.154063097514337 -8.96955066921606 -8.833954748247292 -8.701067558954747 -8.677246653919704 -8.645140216698545
Ligand2_bar_err 0.2840526129572544 0.28392592836205216 0.27023047875080497 0.24932135378251277 0.2784236141155814 0.28979293567913905 0.32263046056245487 0.32439551757663676 0.2868278924433523 0.2575407291207956
Ligand2_mbar_err 0.31353397050397414 0.29691019837788385 0.2729583024343837 0.24508339398053589 0.26261278799847376 0.2846472942462852 0.30978549822562856 0.325233116756626 0.29845340401900095 0.25226068087074655
Ligand2_ti_err 0.29672190388155034 0.2804107063489448 0.2735549734906954 0.2552707586990121 0.26095663079015063 0.2742701382656844 0.3219771237282995 0.32898063233798536 0.28401208283915047 0.26173688311291005
Ligand2_ticube_err 0.30873295972723747 0.2855236107604668 0.275679259903939 0.24538981922042177 0.26761372702264496 0.28257276857369457 0.32050967155131777 0.3207283665591292 0.2853119954513649 0.260892004783324
Ligand3_bar -9.74805608667944 -9.397355003186732 -8.952724665391939 -8.742399617590847 -8.589037603569153 -8.569996813256859 -8.547131931166371 -8.517893562778829 -8.458381134480572 -8.404126832377328
Ligand3_mbar -9.660261312938198 -9.289483747609964 -8.8707456978967 -8.666395793499017 -8.523948374760966 -8.52347036328873 -8.515344168260052 -8.492797960484369 -8.423406628425726 -8.358636073932429
Ligand3_ti -9.732520713830453 -9.388033779477365 -8.937428298279135 -8.733476736775016 -8.583779477374113 -8.568244104525206 -8.547609942638635 -8.519805608667912 -8.4584608030593 -8.40277246653921
Ligand3_ticube -9.73618546845127 -9.411934353091164 -8.969136392606753 -8.761679413639245 -8.60497131931165 -8.580831739961772 -8.556532823454411 -8.532233906947104 -8.475031867431492 -8.4193435309114
Ligand3_bar_err 0.389168324550383 0.31028916048640653 0.28911094023573314 0.24850535470867016 0.1710643386395989 0.13605895964391598 0.19087227933186648 0.25412717011698843 0.2612872511088408 0.2720014150891627
Ligand3_mbar_err 0.38755883043912276 0.3898891999848317 0.37017657784396635 0.305332659454338 0.24071497500811828 0.23697736706058328 0.2942900565596156 0.3544642199780378 0.37329115129235413 0.3709089659464865
Ligand3_ti_err 0.35369129172139613 0.3083316792618349 0.29276329530170775 0.27327566405302445 0.1723580375901913 0.13835794624341308 0.19049806780766318 0.25719875009971693 0.2625318257628435 0.27644084804232494
Ligand3_ticube_err 0.37347569230611005 0.30988348362522344 0.296737444356486 0.2648658359313221 0.1607037032431776 0.12247302383431152 0.17574934175556878 0.232661378664649 0.24973225470901478 0.2699199916177282
Ligand4_bar -10.831054811982177 -10.302772466539194 -10.197052262587615 -10.265726577437917 -9.934703632887196 -9.926896112173406 -9.670203951561534 -9.447131931166362 -9.421637985978315 -9.47517527087308
Ligand4_mbar -10.644072657743756 -10.274649458253585 -10.141284257488932 -10.221271510516221 -9.875828553218632 -9.885149776928 -9.635866794136383 -9.433189929891652 -9.419566602931855 -9.49286169534734
Ligand4_ti -10.890248565965493 -10.332249840662868 -10.215854047163859 -10.286838750796644 -9.951673040152949 -9.95047801147229 -9.698884639898028 -9.474298916507282 -9.449442319949009 -9.50536966220526
Ligand4_ticube -10.862364563416232 -10.295363288718939 -10.15092415551305 -10.22166985340981 -9.898932441045199 -9.90219885277248 -9.645267686424477 -9.415981516889765 -9.379493307839427 -9.437890376035726
Ligand4_bar_err 0.12638877193976736 0.3272529266311643 0.48130429863088237 0.4973402059966432 0.570874997031183 0.5815693220334176 0.6388702196347003 0.6100541715326963 0.5358980901777394 0.5064991077705223
Ligand4_mbar_err 0.18693633993868145 0.2632690694983749 0.37580410963669036 0.3856780937582807 0.46211512350391787 0.4936442858193259 0.5442600233423774 0.556767599794777 0.4738855059895524 0.41257969081955265
Ligand4_ti_err 0.12943780340993213 0.33836350148924366 0.5158765691956186 0.5293368211835288 0.5720430515049967 0.6001172036753647 0.6611300636268674 0.639123612129978 0.5716506798517372 0.5267918460412442
Ligand4_ticube_err 0.14095948039358797 0.36695708711109987 0.5262243310110271 0.5555412953746003 0.593464645979884 0.6190992335350642 0.6721048296309243 0.6328773132178125 0.5882761288516175 0.5379229123503267
Ligand5_bar -9.120060548119831 -9.00478011472276 -8.836121733588264 -8.595681963033785 -8.531628425748904 -8.474506054811979 -8.47641810070109 -8.435787125557683 -8.377390057361383 -8.323215423836855
Ligand5_mbar -9.083014659018492 -8.92590822179732 -8.791746335245378 -8.560627788400271 -8.491156787762906 -8.430927342256211 -8.424075844486943 -8.382568514977695 -8.333014659018485 -8.281787762906315
Ligand5_ti -9.117112810707457 -8.992909496494589 -8.838113448056077 -8.60826959847036 -8.553616953473552 -8.497052262587633 -8.490917782026774 -8.44295729764182 -8.383763543658382 -8.326641172721471
Ligand5_ticube -9.142925430210326 -9.019120458891013 -8.857791586998093 -8.615599107711926 -8.55576800509878 -8.500796685787126 -8.498087954110897 -8.45466857871256 -8.398502230720204 -8.342654557042698
Ligand5_bar_err 0.3537079914071103 0.093324565693476 0.1178737210796392 0.19705091991484547 0.22943734197367163 0.21374115249412914 0.19342263500859233 0.1846143721551971 0.17317231479989653 0.14886766813838104
Ligand5_mbar_err 0.34228263274425896 0.08611005498806314 0.09410250536898199 0.17807674111698615 0.2081845333895348 0.1905561622471478 0.17212430535901185 0.15634928232333845 0.1416234954902726 0.11458452866479407
Ligand5_ti_err 0.3572976751167772 0.09403927898103115 0.11623552371048383 0.1956041042332908 0.22928484034003563 0.19270640800414715 0.18841678980310694 0.1884471255316573 0.17105011253724925 0.14810307945149292
Ligand5_ticube_err 0.34146531099147476 0.09010789028221869 0.11079714653448842 0.18648474948573066 0.21962138799574715 0.19983070538567077 0.19265523882534902 0.18698451204649286 0.17732800488782957 0.1493368672516181
Ligand6_bar -10.878887826641167 -10.634942638623324 -10.342001274697251 -10.211902485659653 -10.06451561504143 -9.9869184193754 -9.891395793499044 -9.874187380497126 -9.864149139579352 -9.809416826003822
Ligand6_mbar -10.899362651370298 -10.677804333970684 -10.406373486297005 -10.259464627151049 -10.11008604206501 -10.045315487571708 -9.96198215423837 -9.950669216061186 -9.972020395156147 -9.915854047163798
Ligand6_ti -10.865503505417461 -10.616937539834282 -10.329094964945817 -10.192304015296363 -10.052087316762266 -9.980226258763537 -9.890758444869345 -9.874984066284261 -9.863432122370938 -9.812922243467172
Ligand6_ticube -10.892590822179725 -10.639324410452517 -10.344949012109629 -10.21134480560867 -10.072880815806247 -9.997275334608025 -9.90414276609305 -9.883428935627787 -9.868690248565965 -9.820650095602291
Ligand6_bar_err 0.18674688084340446 0.3484965329035355 0.25404868701287664 0.08716555050479739 0.09811016626187359 0.11436997765643567 0.09675860119252198 0.057437518651025005 0.0490613076997656 0.07387558682319903
Ligand6_mbar_err 0.29282093829818545 0.40723424204824654 0.3271956698136416 0.1087488067974076 0.07995776616090505 0.06637092540510879 0.05932361758909487 0.026029985725279967 0.022690050210130954 0.032537591477712874
Ligand6_ti_err 0.200067981895467 0.3781430558665393 0.25772797783179185 0.09167986550026269 0.09146083230598677 0.1075438361705329 0.0935802327471323 0.055074395457636385 0.04749018775101269 0.07345629247109331
Ligand6_ticube_err 0.19281505739504745 0.3435876768998461 0.25474006301422786 0.08293252259222181 0.09273037509328162 0.1166745081364949 0.09841002179505719 0.06852340361502943 0.06119016415220979 0.08501471795317954
Ligand7_bar -6.613671128107089 -6.534002549394496 -6.683381134480593 -6.69421606118548 -6.492017208413012 -6.278266411727235 -6.182823454429577 -6.187523900573624 -6.207281708094341 -6.229270235819031
Ligand7_mbar -6.608572339069451 -6.5403760356915495 -6.584592096876977 -6.52651370299554 -6.315471637985997 -6.103393881453144 -6.0097036328871924 -6.026912045889051 -6.0269917144678065 -6.062603569152347
Ligand7_ti -6.627931803696634 -6.5354365838113155 -6.692861695347362 -6.70361695347352 -6.497992351816448 -6.300015933715764 -6.207998725302764 -6.205130656469099 -6.2281548757169904 -6.268228170809445
Ligand7_ticube -6.616539196940727 -6.522450605481214 -6.694056724028076 -6.714133205863628 -6.508030592734183 -6.311089866156784 -6.219869343530909 -6.2189929891650815 -6.245203951561472 -6.283524537922248
Ligand7_bar_err 0.17950923258511847 0.13288712227420182 0.16493537801953312 0.08024821507747651 0.1049203240221592 0.13620970621455622 0.14906050477672209 0.16746394012322244 0.2032297542415898 0.1891496275748873
Ligand7_mbar_err 0.17851130734088505 0.11375678137138052 0.17835001670655587 0.14105263261298565 0.10869507152725517 0.07954339436854041 0.08071905719344435 0.13209708363523234 0.16408260391215396 0.21396164954404512
Ligand7_ti_err 0.18905007622946987 0.14880493770565695 0.17385739795643618 0.08675696654401202 0.10774208205622346 0.1522862109748086 0.1634555387467703 0.18425295966663854 0.21776238216376628 0.21807302733329922
Ligand7_ticube_err 0.1913547628544918 0.16570135405739292 0.18612867402153957 0.09991045054076418 0.09560683910329817 0.14120931912144344 0.1524241518237435 0.18490126820389535 0.2216597303983918 0.21703697702813537
Ligand8_bar -7.582950924155515 -7.439945825366477 -7.472131931166349 -7.59721159974506 -7.669949012109626 -7.673932441045253 -7.588527724665393 -7.6070108349267045 -7.674808795411087 -7.782839388145312
Ligand8_mbar -7.592590822179732 -7.417877629063097 -7.41102613129382 -7.530369662205225 -7.621908859145954 -7.677119184193749 -7.625175270873169 -7.665089228808156 -7.752326322498406 -7.846016571064371
Ligand8_ti -7.633779477374123 -7.497227533460802 -7.514913957934989 -7.63505417463352 -7.71161567877629 -7.718068833652008 -7.628202676864245 -7.6453314212874455 -7.711376673040151 -7.814069471000638
Ligand8_ticube -7.559687699171445 -7.476354365838114 -7.519694072657743 -7.6520235818993 -7.717829827915866 -7.695124282982791 -7.581038878266408 -7.586775015933716 -7.644694072657741 -7.74754620777565
Ligand8_bar_err 0.27527420145753617 0.3037182100749755 0.4435322451763755 0.6195268605803641 0.6641045304524033 0.7132976947762701 0.7171811488909794 0.7165196030773933 0.7229248938073299 0.7322881577632995
Ligand8_mbar_err 0.3577819962597002 0.35497085971722137 0.5200577185366061 0.6864331998857206 0.7493528332536641 0.8010102582199112 0.7537429555466018 0.8134189273998544 0.8097444697489827 0.807127405516096
Ligand8_ti_err 0.24006622702391905 0.28162100473169466 0.4258757279904834 0.5909532044693109 0.6286386884686742 0.7073407134282399 0.6937628597488392 0.7035896458952099 0.7204738705635286 0.7029456494903631
Ligand8_ticube_err 0.27782926442738864 0.32615880205640707 0.4483132332615559 0.6002994885005815 0.6323026897649263 0.6525876102548616 0.6608773615188855 0.6868860360903561 0.6843289810647123 0.7192758704365012
Ligand9_bar -8.413926067558963 -8.035978330146579 -7.773550031867431 -7.563304652645 -7.284145952836189 -7.366204588910128 -7.319837476099444 -7.177549394518797 -7.053505417463359 -6.951609305290001
Ligand9_mbar -8.439659018483104 -8.00809432759721 -7.771319311663486 -7.55398342893562 -7.284783301465897 -7.366443594646287 -7.30605481198215 -7.167192479286167 -7.049123645634159 -6.969455066921609
Ligand9_ti -8.420060548119823 -8.05478011472277 -7.785739324410448 -7.572386870618227 -7.298725302740595 -7.386599745060547 -7.345012746972585 -7.205592734225624 -7.080433397068187 -6.978218610579975
Ligand9_ticube -8.439021669853423 -8.078840025493944 -7.81354365838113 -7.601147227533456 -7.318642447418729 -7.404604843849592 -7.359831102613129 -7.219375398342898 -7.092304015296372 -6.985468451242833
Ligand9_bar_err 0.26507632571565587 0.10794967000352221 0.046888680298517026 0.028776774595718594 0.03259247643499246 0.0974740339954198 0.1170903073943991 0.13889633234635143 0.10010051592634195 0.09505577961156296
Ligand9_mbar_err 0.2190025993730899 0.10765681423576527 0.10233381560594478 0.0650666340684715 0.07018811638418199 0.1372717494439224 0.14000032385983624 0.14011087160075292 0.10354384737299292 0.09639916152900871
Ligand9_ti_err 0.2550959802180789 0.11400828010335211 0.04832474372157429 0.03814582927135356 0.04189549690055528 0.10532872441333992 0.12582752309134412 0.15150781634111138 0.1241107656159481 0.10839962096313148
Ligand9_ticube_err 0.26884237215481316 0.13421990896580455 0.062322097606089914 0.040794313935124324 0.049636373447991586 0.1182319150256346 0.14406069540348448 0.15617442374435048 0.1285945520612274 0.12645709554296505
Ligand10_bar -6.133970681963033 -5.765901848311034 -5.592622689611247 -5.398709369024848 -5.3101179094965065 -5.242240280433398 -5.271956660293176 -5.35146590184831 -5.33218610579987 -5.339595283620126
Ligand10_mbar -6.1495857233906825 -5.808843212237087 -5.690694710006371 -5.530162523900581 -5.45543339706821 -5.394725940089224 -5.458779477374098 -5.562268961121734 -5.5453792224346685 -5.5576481835564016
Ligand10_ti -6.135325047801137 -5.779923518164434 -5.611344805608667 -5.4150414276609204 -5.321749521988532 -5.251561504142764 -5.2820745697896525 -5.362460165710641 -5.342702358189923 -5.347641810070116
Ligand10_ticube -6.139547482472921 -5.785340981516877 -5.604254302103231 -5.430417463352465 -5.338639260675584 -5.267574888463989 -5.301513702995523 -5.380465264499692 -5.3607871255576764 -5.362619502868071
Ligand10_bar_err 0.17827174419903696 0.15856660257155317 0.18350930137290677 0.17963844874697976 0.15358379038124578 0.16095747926649454 0.17041041286085606 0.19353482589701856 0.23445365375939878 0.27148948469799383
Ligand10_mbar_err 0.2307345052322344 0.1906679236746863 0.17629399829858564 0.11549159735184061 0.08090833238599604 0.10597381529801202 0.08144650271564323 0.14165282257590492 0.17858850186599687 0.22578571909966264
Ligand10_ti_err 0.1632800931907776 0.15100825491456993 0.18661411936935376 0.19108432027125727 0.15957535951889545 0.17286242519567657 0.17272862528610358 0.19718808650525552 0.22735173205068904 0.2744802192396645
Ligand10_ticube_err 0.15507089234147617 0.12216530334697297 0.18364799459154602 0.20999612052635883 0.1923903550271258 0.2042624507084377 0.20941196721672764 0.21767100755185576 0.2524704861239284 0.28853884114628203
Ligand11_1_bar -5.85365678776291 -5.1456022944550694 -5.019407265774376 -4.973876673040154 -4.9897705544933135 -5.0510755258126085 -5.1408221797323135 -5.195076481835551 -5.209536328871891 -5.152772466539193
Ligand11_1_mbar -5.729612810707453 -5.043307839388142 -4.927151051625244 -4.919741873804968 -4.947108030592729 -5.007576481835563 -5.083460803059277 -5.137237093690245 -5.150382409177818 -5.09361854684512
Ligand11_1_ti -5.871582217973239 -5.1514579349904395 -5.0255019120458915 -4.9763862332695945 -4.986065965583172 -5.0499999999999945 -5.143929254302105 -5.202246653919688 -5.2182600382409134 -5.16245219885277
Ligand11_1_ticube -5.845530592734211 -5.164722753346072 -5.037571701720831 -4.980688336520079 -5.0102055449330765 -5.075573613766738 -5.1727294455066914 -5.227820267686425 -5.242997131931168 -5.1832456978967585
Ligand11_1_bar_err 0.15226941499837882 0.26537139442852226 0.3023540354846516 0.07281288342982999 0.06280795165282152 0.1336928312587137 0.10573659004352136 0.10172636409768221 0.05396461870602992 0.039227147395898554
Ligand11_1_mbar_err 0.0873724021670601 0.202318557022881 0.24078696086245244 0.06417160511802297 0.06012409663061401 0.13949385365970077 0.12264665084374346 0.12336754264971254 0.08976001505532881 0.07471518217774031
Ligand11_1_ti_err 0.1685289884080102 0.27034812664649926 0.3075536934198743 0.08063177694836367 0.05862901366319044 0.12721184610810887 0.10469016328359654 0.10010110118235248 0.05216820563279213 0.03898929433181313
Ligand11_1_ticube_err 0.1598971582721385 0.2873135390499614 0.3501910969743746 0.14182964595918668 0.04888626838130227 0.04752754813944585 0.030026512288135587 0.03182096562264699 0.04126423002386961 0.053604436020510286
Ligand11_2_bar -4.867758126195018 -4.741563097514339 -4.9037284894837425 -4.833460803059273 -4.845650095602305 -4.884130019120462 -4.904206500956027 -4.931931166347994 -4.948422562141483 -4.9432839388145355
Ligand11_2_mbar -4.830831739961759 -4.667829827915873 -4.887595602294445 -4.816730401529631 -4.798446462715111 -4.843379541108976 -4.838479923518167 -4.853298279158692 -4.874450286806878 -4.875645315487586
Ligand11_2_ti -4.848637667304016 -4.735826959847028 -4.903369980879525 -4.832146271510513 -4.849474187380491 -4.888910133843211 -4.913049713193116 -4.959297323135748 -5.013312619502867 -5.057528680688343
Ligand11_2_ticube -4.860468451242836 -4.757934990439763 -4.9154397705544906 -4.840750478011462 -4.838479923518161 -4.878991395793502 -4.903967495219895 -4.934201720841302 -4.978776290630969 -4.996940726577437
Ligand11_2_bar_err 0.3454447144530482 0.17590075449482578 0.34422401802254726 0.3210169974434177 0.39098526274381923 0.3843152541449946 0.2893448553214134 0.17498652110545795 0.12979116290824022 0.08156029206307312
Ligand11_2_mbar_err 0.25541929575668404 0.0472704733498376 0.20810534828893862 0.18845610395161486 0.23571462213823177 0.23745705174976997 0.14464484345631579 0.05387447236935285 0.01563787479792934 0.04071745123799382
Ligand11_2_ti_err 0.36238004467116347 0.17560105827570502 0.33243660452715784 0.3162025118941606 0.3804908698914063 0.38325565829798725 0.27719844465193305 0.14755906888727433 0.08599491904493024 0.026180862571004646
Ligand11_2_ticube_err 0.3316207539322072 0.1587737173389665 0.326030617158714 0.3157385192851053 0.3672487877185275 0.3871200398085251 0.2864014522781169 0.17145600831732097 0.11811103025902585 0.05542483183225392
Ligand11_mbar -5.847125781167934 -5.295507456880403 -5.318382637947698 -5.28115133714717 -5.288106960090958 -5.341827216452733 -5.384222300106499 -5.422795776177894 -5.439015906247301 -5.405279131270115
Ligand11_mbar_err 0.08869457247394903 0.13750043460328493 0.16430332077287552 0.09421981210628512 0.11343736695415255 0.13023517862589218 0.09439029259128175 0.07703246174199754 0.05505996850135696 0.04595805092969742
