# Supplementary material for: Accurate absolute free energies for ligand–protein binding based on non-equilibrium approaches
Source: Commun Chem. 2021 May 11;4:61. doi: 10.1038/s42004-021-00498-y (PMC9814727; doi:10.1038/s42004-021-00498-y)
Supplement: Supplementary file 4 — Supplementary Data 1 [file 42004_2021_498_MOESM4_ESM.zip › dg_data/brd4/brd4_noneq_jarzDecoupling.dat]

#    Ligand      dG  dG_err
# all values in kcal/mol
   Ligand1  -11.75  0.49
   Ligand2  -12.98  0.52
   Ligand3  -12.43  0.50
   Ligand4  -12.08  0.84
   Ligand5  -10.84  0.50
   Ligand6  -12.94  0.34
   Ligand7  -8.49  0.36
   Ligand8  -10.21  0.56
   Ligand9  -9.04  0.42
  Ligand10  -7.82  0.64
  Ligand11  -7.60  0.34
