# Supplementary material for: Accurate absolute free energies for ligand–protein binding based on non-equilibrium approaches
Source: Commun Chem. 2021 May 11;4:61. doi: 10.1038/s42004-021-00498-y (PMC9814727; doi:10.1038/s42004-021-00498-y)
Supplement: Supplementary file 4 — Supplementary Data 1 [file 42004_2021_498_MOESM4_ESM.zip › dg_data/brd4/brd4_noneq_jarzCoupling.dat]

#    Ligand      dG  dG_err
# all values in kcal/mol
   Ligand1  -6.53  0.75
   Ligand2  -3.62  0.66
   Ligand3  -5.43  0.60
   Ligand4  -5.25  1.15
   Ligand5  -5.10  0.38
   Ligand6  -6.70  0.75
   Ligand7  -2.53  0.53
   Ligand8  -5.29  0.57
   Ligand9  -5.08  0.54
  Ligand10  -3.71  0.23
  Ligand11  -4.10  0.45
