# Supplementary material for: Accurate absolute free energies for ligand–protein binding based on non-equilibrium approaches
Source: Commun Chem. 2021 May 11;4:61. doi: 10.1038/s42004-021-00498-y (PMC9814727; doi:10.1038/s42004-021-00498-y)
Supplement: Supplementary file 4 — Supplementary Data 1 [file 42004_2021_498_MOESM4_ESM.zip › dg_data/brd4/brd4_fep.dat]

#    Ligand      dG  dG_err
# all values in kcal/mol
   Ligand1  -10.80  0.14
   Ligand2  -8.72  0.25
   Ligand3  -8.36  0.37
   Ligand4  -9.49  0.41
   Ligand5  -8.28  0.11
   Ligand6  -9.92  0.03
   Ligand7  -6.06  0.21
   Ligand8  -7.85  0.81
   Ligand9  -6.97  0.10
  Ligand10  -5.56  0.23
  Ligand11  -5.41  0.05
