# Supplementary material for: Accurate absolute free energies for ligand–protein binding based on non-equilibrium approaches
Source: Commun Chem. 2021 May 11;4:61. doi: 10.1038/s42004-021-00498-y (PMC9814727; doi:10.1038/s42004-021-00498-y)
Supplement: Supplementary file 4 — Supplementary Data 1 [file 42004_2021_498_MOESM4_ESM.zip › dg_data/brd4/brd4_hrex_fep.dat]

#    Ligand      dG  dG_err
# all values in kcal/mol
   Ligand1  -10.33  0.60
   Ligand2  -8.80  0.40
   Ligand3  -8.60  0.50
   Ligand4  -11.03  0.80
   Ligand5  -8.10  0.30
   Ligand6  -9.30  0.80
   Ligand7  -5.40  0.50
   Ligand8  -7.30  0.30
   Ligand9  -7.30  0.40
  Ligand10  -5.50  0.20
  Ligand11  -5.00  0.20
