# Supplementary material for: Accurate absolute free energies for ligand–protein binding based on non-equilibrium approaches
Source: Commun Chem. 2021 May 11;4:61. doi: 10.1038/s42004-021-00498-y (PMC9814727; doi:10.1038/s42004-021-00498-y)
Supplement: Supplementary file 4 — Supplementary Data 1 [file 42004_2021_498_MOESM4_ESM.zip › dg_data/brd4/brd4_exp.dat]

#    Ligand      dG  dG_err
# all values in kcal/mol
   Ligand1  -9.80  0.10
   Ligand2  -9.60  0.10
   Ligand3  -9.00  0.10
   Ligand4  -8.90  0.10
   Ligand5  -8.80  0.10
   Ligand6  -8.20  0.10
   Ligand7  -7.80  0.10
   Ligand8  -7.40  0.10
   Ligand9  -7.30  0.00
  Ligand10  -6.30  0.10
  Ligand11  -5.60  0.00
