# Supplementary material for: Accurate absolute free energies for ligand–protein binding based on non-equilibrium approaches
Source: Commun Chem. 2021 May 11;4:61. doi: 10.1038/s42004-021-00498-y (PMC9814727; doi:10.1038/s42004-021-00498-y)
Supplement: Supplementary file 4 — Supplementary Data 1 [file 42004_2021_498_MOESM4_ESM.zip › dg_data/lysozyme/lysozyme_noneq_jarzDecoupling.dat]

#T4_lysozyme      dG  dG_err
# all values in kcal/mol
      4w52  -5.42  0.13
      4w53  -3.54  2.10
      4w54  -6.95  0.40
      4w55  -7.03  0.54
      4w57  -7.95  0.36
