# Supplementary material for: Accurate absolute free energies for ligand–protein binding based on non-equilibrium approaches
Source: Commun Chem. 2021 May 11;4:61. doi: 10.1038/s42004-021-00498-y (PMC9814727; doi:10.1038/s42004-021-00498-y)
Supplement: Supplementary file 4 — Supplementary Data 1 [file 42004_2021_498_MOESM4_ESM.zip › dg_data/lysozyme/lysozyme_fep_apo.dat]

#T4_lysozyme      dG  dG_err
# all values in kcal/mol
      4w52  -3.84  0.55
      4w53  -4.77  0.35
      4w54  -5.46  0.35
      4w55  -6.54  0.23
      4w57  -5.81  0.36
