# Supplementary material for: Accurate absolute free energies for ligand–protein binding based on non-equilibrium approaches
Source: Commun Chem. 2021 May 11;4:61. doi: 10.1038/s42004-021-00498-y (PMC9814727; doi:10.1038/s42004-021-00498-y)
Supplement: Supplementary file 4 — Supplementary Data 1 [file 42004_2021_498_MOESM4_ESM.zip › dg_data/lysozyme/lysozyme_fep_holo.dat]

#T4_lysozyme      dG  dG_err
# all values in kcal/mol
      4w52  -4.70  0.30
      4w53  -3.74  0.56
      4w54  -6.38  0.16
      4w55  -6.67  0.35
      4w57  -6.47  0.35
