# Supplementary material for: Accurate absolute free energies for ligand–protein binding based on non-equilibrium approaches
Source: Commun Chem. 2021 May 11;4:61. doi: 10.1038/s42004-021-00498-y (PMC9814727; doi:10.1038/s42004-021-00498-y)
Supplement: Supplementary file 4 — Supplementary Data 1 [file 42004_2021_498_MOESM4_ESM.zip › dg_data/lysozyme/lysozyme_noneq_ALL.dat]

 mean_slice1 mean_slice2 mean_slice3 mean_slice4 mean_slice5 mean_slice6 mean_slice7 mean_slice8 mean_slice9 mean_slice10
4w52_cgi -3.986866197512715 -3.8705500725923807 -3.9653556812603243 -3.9486252797306873 -3.9601772236440076 -3.9263180776911732 -3.902815846970969 -3.9557954518148195 -4.009571742445791 -4.0207253434655525
4w52_bar -3.47858066532661 -3.553867472209973 -3.6478763950907913 -3.716789715677152 -3.778532864179381 -3.77096434920169 -3.8522262994884944 -3.953007051559879 -4.054186146524823 -4.072908262522275
4w52_jarzF -5.511324451177469 -5.4141287851481525 -5.398195069405641 -5.3914232402150715 -5.351588950858792 -5.327290034351466 -5.323704948309401 -5.359954151623613 -5.404568555702646 -5.4165188425095305
4w52_jarzR -1.7768598240264188 -1.9437654964292228 -2.5428732083476424 -3.5988802191825666 -4.101190607965232 -4.262519479858159 -5.54159851108824 -5.522079709303664 -5.542793539768929 -5.549167026065932
4w52_jarzgaussF -5.440419416123296 -5.420502271445156 -5.44400450216536 -5.44400450216536 -5.377082896046814 -5.331671806180657 -5.28028557291106 -5.290244145250127 -5.321713233841587 -5.31772980490596
4w52_jarzgaussR -2.530922921540758 -2.3640172491379543 -3.0276565098135433 -4.295980282917431 -5.031719607327885 -5.636802462649744 -7.371187421222083 -7.775505458188303 -7.798211003121383 -7.849995579284544
4w52_cgi_err 0.18872383133868637 0.1794640840470739 0.17839863690439084 0.15015825472076064 0.16471665534699179 0.20360776513719672 0.2305338174096874 0.25006426907572105 0.24230332773880237 0.2367994797036464
4w52_bar_err 0.24083774609620123 0.24505654134980626 0.2579377607592379 0.27688548713938743 0.2691735402757313 0.32417379670156055 0.349588297388977 0.3386387036739901 0.3346837229937603 0.3489485558622834
4w52_jarzF_err 0.2765796666441042 0.18919615598883263 0.1932965168678618 0.16705169564608383 0.14026822401524344 0.12178334038074466 0.12634059425372673 0.12967471665184044 0.1316907640002112 0.12607569355692633
4w52_jarzR_err 0.7547497724376971 0.5894490491354414 0.843259672069103 1.690907437562451 1.6043669841268917 1.5465077869771355 1.8603671792450298 1.7550042206542578 1.721105731304117 1.6989866218910497
4w52_jarzgaussF_err 0.2761638116046381 0.1835054174142795 0.16593346881691876 0.1393837598386599 0.10693898533495506 0.09648961031172412 0.0961879843115731 0.10883322928430471 0.11006836810998705 0.11359807214641855
4w52_jarzgaussR_err 0.8900081282961892 0.6446922885741702 0.7597122389312633 1.693243962965286 1.6862600663785963 1.8389611694938937 2.8008758468854578 2.6906172619806443 2.568885400647465 2.5675341515113312
4w53_cgi -4.905986656403725 -5.040626554427947 -5.045008326257137 -4.931082258698187 -4.798434075141784 -4.82791144926542 -4.856990480495506 -4.881289397002834 -4.879297682535025 -4.881687739896397
4w53_bar -4.637105203248849 -4.950202717589186 -4.9099700853393555 -4.9255054581883035 -4.776525215995823 -4.8127744193100375 -4.946219288653576 -5.022701124217621 -5.009555808730054 -4.984858549329161
4w53_jarzF -6.347191245313859 -6.206974546779765 -4.173832418035337 -3.818510556977346 -3.4245494352437524 -3.495852813191493 -3.5396705314833925 -3.5540108756516533 -3.5496291038224665 -3.542060588844767
4w53_jarzR -2.4748999769900886 -3.2397183326306247 -4.87013579598308 -7.076557083427312 -8.38033337405828 -8.32257365449168 -8.334922284192123 -8.935225024791242 -8.89658576411564 -8.849979645568789
4w53_jarzgaussF -4.823529677436237 -4.647462118481485 -3.7774812389403793 -2.7967610349888132 -1.8064806015917454 -2.293653960419026 -2.536643125492314 -2.723067599679705 -2.6342371344152045 -2.5438132975764476
4w53_jarzgaussR -3.4803174403425485 -4.5960758852118895 -5.048195069405639 -6.420884680622973 -7.435065687633807 -7.402003227468102 -7.601573017143056 -8.810942041999645 -9.030827319246306 -9.13399812867906
4w53_cgi_err 0.6174644055938247 0.591206946451661 0.6258184908783541 0.5775795240665518 0.5432209960048975 0.5187368019153573 0.5227142581082326 0.47313909523927683 0.46942816917594643 0.46965352282393663
4w53_bar_err 0.6043796651439397 0.552026421334333 0.580912375544572 0.4141625420425216 0.39378606134150196 0.3871447684044215 0.3909138582129828 0.3435196249258453 0.33835620390627974 0.32132243210405564
4w53_jarzF_err 0.9955512498132312 1.0108209089086888 2.654833022052427 2.3923191261891246 2.243121563784867 2.2382908285254857 2.17700348954474 2.1404784893115654 2.2348161481450495 2.0995015151812075
4w53_jarzR_err 0.5120937097540085 0.6391853772480718 1.1419656575065344 2.226365119968715 3.1346661918400556 3.1742683400410656 3.1347486388908483 2.9771777378741153 2.892119838081485 2.8240926216872886
4w53_jarzgaussF_err 1.2344052160707972 1.3399696425058139 2.0067664638368496 1.7797577167889334 1.4428143450988167 1.4011490192976594 1.1571397419671587 1.1020315944574892 1.1408854768249779 1.2035162531309211
4w53_jarzgaussR_err 0.610622423682503 0.8244377631932021 0.8254368151916235 0.9641428688286474 1.5295097530826534 1.6010172544988195 1.7728873509083571 2.23336908761979 1.9721872667017795 2.0885595787639497
4w54_cgi -5.4220319081564385 -5.75783496742986 -5.577783979539484 -5.18581457227371 -5.060734903694999 -5.0499796455688015 -5.132038281642734 -5.236404119756182 -5.316072698468739 -5.414065050285181
4w54_bar -4.495884680622976 -5.028469129316412 -4.878293858443246 -4.621761034988815 -4.506241595855607 -4.533727255511441 -4.675537325619788 -4.777911449265424 -4.831687739896399 -4.854791627723039
4w54_jarzF -7.766678179666953 -7.644785254236743 -7.3145589954732 -6.994291309048726 -6.758472316059562 -6.776397746269884 -6.7971115767351495 -6.851684553153248 -6.897493985912971 -6.948880219182568
4w54_jarzR -1.4629018890359782 -4.016678179666952 -4.126620818290281 -3.9955660063081253 -4.997000040724952 -5.051971360036616 -5.318861098723677 -5.408488249775303 -5.403309792158986 -5.3833926474808464
4w54_jarzgaussF -7.841964986550318 -7.811292583745987 -7.557548160546492 -6.967203992286456 -6.676413679985627 -6.699517567812269 -6.746123686359115 -6.860448096811632 -6.9401166755241865 -7.044880856531197
4w54_jarzgaussR -2.09825880426861 -5.114909537219536 -5.818383087251401 -5.111324451177469 -4.78627665003024 -4.416614444803984 -4.634109664689261 -4.949995579284545 -5.2113085174617275 -5.2547278928600685
4w54_cgi_err 0.5162469490836437 0.534206288327948 0.4312081372827023 0.4263952776332376 0.4379269653637322 0.4250855639395351 0.4721777843454227 0.4634799323438229 0.4960531343563344 0.4753919606155692
4w54_bar_err 0.5273036183750525 0.6359554703790958 0.5469813594068652 0.43289068522516294 0.3968920921638145 0.4037328220723002 0.40339883005028737 0.4162037014254661 0.43989558298092113 0.40152911048769263
4w54_jarzF_err 0.41052187309177973 0.4565229578298832 0.4432423034988677 0.4394208944396986 0.4648785901893318 0.45528743024790735 0.43956730098649915 0.3993871105914541 0.4186419191067849 0.39630614183247803
4w54_jarzR_err 0.9170894606031463 2.263281008840619 2.3090756883714225 2.2800153598913364 2.465034570119607 2.373054079404941 2.3217147011053574 2.3208454076541005 2.2552867736861137 2.3916885200005766
4w54_jarzgaussF_err 0.45711069932305953 0.4584051346783565 0.46818812915804103 0.5886601055830805 0.6662790413412606 0.6486145341912124 0.6124349948870833 0.623408474946508 0.6021759508854222 0.5743930729738209
4w54_jarzgaussR_err 0.9316980434404775 2.6121655713555083 3.129276461642732 2.670916528787673 2.395180693451249 2.0590138801645845 1.7856502318860115 1.679143806117968 1.5596385185313872 1.4999426728803449
4w55_cgi -5.129321583108638 -5.400991436518451 -5.747948096811628 -5.886571423771478 -6.0769793268944845 -6.346259122942923 -6.484484107009216 -6.60916543269436 -6.625895834223989 -6.652584808092701
4w55_bar -4.977154597767653 -5.265156509813539 -5.606536369596845 -5.704130378519729 -5.9228206270856925 -6.145892647480849 -6.3000513472896404 -6.388483469660578 -6.407205585658029 -6.410790671700097
4w55_jarzF -6.610758804268614 -6.870478370871542 -7.069649817652936 -7.182380856531201 -7.3066638393227805 -7.368008644931454 -7.4281584218594325 -7.496275056658667 -7.0302138711902185 -7.033400614338718
4w55_jarzR -3.185009919628712 -3.8609978100047457 -4.2438053307185815 -4.272884361948662 -4.524238727786777 -5.3105675996797 -5.785790671700095 -5.751134839960137 -5.703732035626163 -5.6591176315471365
4w55_jarzgaussF -6.260615400826927 -6.857333055383968 -7.236157147162175 -7.377170531483393 -7.5066319718913 -7.585105521923165 -7.7213387915216405 -7.850401889035981 -7.80100737023419 -7.795828912617876
4w55_jarzgaussR -3.7761507736758797 -4.29399653530749 -4.848888186040439 -5.051644718863892 -5.435647268258411 -6.058655553790598 -6.618725662139863 -6.7637224753967145 -6.811921965517818 -6.813913679985628
4w55_cgi_err 0.5575563592928627 0.4914480024247756 0.4704383896278642 0.47908559751543917 0.5543098391428365 0.5187942296617587 0.5233588635838349 0.5270108241436204 0.5513674280698861 0.5604714054636147
4w55_bar_err 0.525121523867831 0.44732855237897284 0.43116872902390635 0.44308710467375156 0.4321888323216223 0.43125887483178393 0.4545185423880149 0.4490777019278551 0.46931521998049025 0.4755754272630243
4w55_jarzF_err 0.27216307804175843 0.28160485666703766 0.2738460435351241 0.302619643654934 0.30702044956383884 0.2835285428673018 0.27802595230005983 0.27776838703202666 0.5603656240670732 0.544228628721014
4w55_jarzR_err 0.7150690785819198 0.6375884060942618 0.5488945936285505 0.504660065769502 0.4034971699553391 0.5415015312509986 0.6634117871336502 0.6911489599875267 0.6836554725361798 0.6574705789490541
4w55_jarzgaussF_err 0.5613356214863588 0.37596921609053174 0.4053683988494221 0.45893906725627237 0.5189048848460426 0.5694597090032313 0.5508093412033958 0.5210103044556474 0.6221060547683577 0.6158852380330851
4w55_jarzgaussR_err 0.8163833398585544 0.7945509820910027 0.766207446643046 0.8588798143981837 0.7653038705191519 0.6877648067386394 0.8278400848088873 0.8715866040049988 0.983138067010232 0.9376044548365857
4w57_cgi -6.1255293587619155 -6.1139774148486 -6.101230442254591 -5.951851857168547 -5.794108071317689 -5.924764540406281 -5.8757683644980565 -5.965793858443244 -6.118359186677787 -6.190857593306213
4w57_bar -5.154767727149425 -5.318486656403728 -5.280644081515263 -5.26271865130494 -5.085057720775945 -5.133257210897037 -5.040443316696908 -5.131265496429222 -5.329241914529922 -5.424047523197864
4w57_jarzF -8.89799589795886 -9.040204310960771 -8.994793221094612 -8.471769001846686 -8.266622411661855 -8.140347714402454 -7.855134202611502 -7.88899334856434 -7.935997810004747 -7.949143125492319
4w57_jarzR -1.4039710413623006 -1.6756408947721166 -1.6477568922227204 -2.07318710254777 -2.038929613701372 -2.1624159107058296 -2.2440762038862014 -2.386682959781677 -2.704162245951212 -2.903333692732599
4w57_jarzgaussF -8.924286528934003 -9.03303413887664 -9.018693794708382 -8.813148861629987 -8.411619224918704 -8.273394240852424 -8.205277606053185 -8.281361098723675 -8.34907939062935 -8.339519161183842
4w57_jarzgaussR -2.755150136327249 -3.025226618162812 -3.5239519209034107 -3.672135477308764 -3.529927064306852 -3.9123362421271204 -4.133416548054462 -4.342546567174919 -4.877521073229731 -5.368677860992636
4w57_cgi_err 0.5751628796976441 0.47087542494469325 0.4228319516619127 0.2469905309736392 0.1543969692018327 0.1265252928072547 0.17832095596207442 0.19139908994390162 0.20761216610648978 0.23783065696322067
4w57_bar_err 0.5012983170052869 0.46248824526309024 0.42685759509177595 0.2953205120588593 0.21123916969359705 0.20320023399876683 0.34935115083645074 0.3412891657199021 0.34837360771408493 0.3711534488115051
4w57_jarzF_err 0.6016549685122135 0.4986696255775132 0.4537230179856628 0.3746245083985382 0.3433515427748153 0.35718177377202803 0.3776417210131108 0.366666114836083 0.3795268690256046 0.35782497303944305
4w57_jarzR_err 0.5778241607449767 0.6189185362333218 0.5644338380147278 0.6089627619975159 0.62285210428596 0.6048561611186146 0.6572726483951827 0.6572130737430789 0.6089465735465394 0.6341784198951388
4w57_jarzgaussF_err 0.5470981999524567 0.4459161409652689 0.4492489087371478 0.31447609118352177 0.36805490540544605 0.44627607208772746 0.38143912914994776 0.3354005829973341 0.3262496982824739 0.33267126732296703
4w57_jarzgaussR_err 0.8546298201716298 0.6710997177945285 1.0267215528896572 0.8375373822580221 0.7315352260075039 0.6236480871484956 0.6722892378915233 0.6785836908509356 0.7000007237173749 0.844880144830817
