# Supplementary material for: Accurate absolute free energies for ligand–protein binding based on non-equilibrium approaches
Source: Commun Chem. 2021 May 11;4:61. doi: 10.1038/s42004-021-00498-y (PMC9814727; doi:10.1038/s42004-021-00498-y)
Supplement: Supplementary file 4 — Supplementary Data 1 [file 42004_2021_498_MOESM4_ESM.zip › dg_data/lysozyme/lysozyme_fep_apo_ALL.dat]

 mean_slice1 mean_slice2 mean_slice3 mean_slice4 mean_slice5 mean_slice6 mean_slice7 mean_slice8 mean_slice9 mean_slice10
4w52_bar -1.967188058570714 -2.1407858915853737 -2.5808751203935296 -3.011324451177469 -3.156719607327885 -3.311356318608954 -3.479696025428585 -3.673848351751082 -3.7031663887173027 -3.6792658151035376
4w52_mbar -2.0290108756516565 -2.270725343465552 -2.7621211369645957 -3.1818152096223393 -3.3350975550652953 -3.4854321630958895 -3.647478052197227 -3.8209165480544613 -3.849597236390981 -3.8388419782647856
4w52_ti -2.1531345212858186 -2.319243507901496 -2.7326437628409495 -3.0464582943897054 -3.1387145085388473 -3.2905628195649776 -3.4719681732934653 -3.6642084537268658 -3.608838791521637 -3.521761034988815
4w52_ticube -1.9673473957281393 -2.1817355410436265 -2.5782460572960164 -2.9206616086025816 -3.047653323070396 -3.2054767774999675 -3.3869617998071706 -3.521044017780402 -3.447430251049999 -3.355014699743435
4w52_bar_err 0.2082660391483354 0.3248242481971053 0.3158128218643886 0.21253840975094807 0.29792436759755275 0.3536959244970529 0.44615466417558847 0.5199527908389352 0.5366425456842058 0.5221632039355242
4w52_mbar_err 0.28368674735789784 0.2806859361212972 0.2776173152319973 0.2892249604489616 0.41200890964179976 0.44731108407432124 0.49848537032644386 0.5544056997193249 0.5748327234904574 0.545310069242276
4w52_ti_err 0.1885880102353706 0.33801552031104837 0.32579465665624785 0.1509931693579079 0.27013823800432973 0.2865467236303454 0.36803194799733724 0.46996971425928596 0.46425365347713526 0.46570233939693456
4w52_ticube_err 0.19217444156908467 0.39132690864598846 0.3905707985954896 0.15070884027412557 0.25254266932703345 0.29207761551577927 0.39905461357110983 0.4728996671397446 0.4956967311254149 0.47105689208394375
4w53_bar -2.6372645404062802 -3.1743900980863273 -3.442156191139231 -3.6942275741857564 -3.968287484956943 -4.1611651140200445 -4.431878944485305 -4.5454066691507 -4.634077797257779 -4.712471678710932
4w53_mbar -2.704345483682251 -3.1904831509862643 -3.454186146524825 -3.7165347762252687 -3.970279199424762 -4.187615082152608 -4.458966261247577 -4.568351219819913 -4.6711236863591115 -4.772780792796334
4w53_ti -2.5685902255560533 -2.994737453089511 -3.238045292477663 -3.523896152898313 -3.856114126129667 -4.095996216633174 -4.410527765390345 -4.531783342190852 -4.631130059845406 -4.718446822114375
4w53_ticube -2.684508007582825 -2.9822294862316454 -3.226334011406916 -3.5098744830448996 -3.745932481770213 -4.015530952133495 -4.375075247863252 -4.509237134415198 -4.642921009494861 -4.774055490055731
4w53_bar_err 0.10811165538690672 0.17457318823296733 0.17297120448021008 0.32547192796277774 0.35539764751521163 0.3328193962969761 0.3171555926644526 0.30556127627710367 0.28810698753031444 0.29581739681054936
4w53_mbar_err 0.1952516447798401 0.08399846135096421 0.1184159981000518 0.26840188221035693 0.31935809121095676 0.3575542958894889 0.38829696276775005 0.38331279370023724 0.38007864627616483 0.3495994588068831
4w53_ti_err 0.08762201565716728 0.04793878666795819 0.08496941669646556 0.14762605153727468 0.18598705463007695 0.1603026000545832 0.1940610768023767 0.20577845945630086 0.20899777811846484 0.2060834831895601
4w53_ticube_err 0.14073145321046784 0.13903325147885645 0.15394069128983798 0.15300790476520335 0.2347834776932004 0.2319264113584433 0.2810754477668714 0.3081162877672568 0.2977059777666111 0.3046516343919445
4w54_bar -2.4923792631596218 -3.0572294862316447 -3.6667737819614077 -4.235846439705194 -4.451907625173644 -4.676891691457903 -4.878612532758094 -5.074278562076129 -5.229871296301751 -5.3821976188001575
4w54_mbar -2.5351612899282667 -3.2657221567224024 -3.88570303626351 -4.382516293115009 -4.620645674886838 -4.84730278132406 -5.048067599679701 -5.2260472045235495 -5.341885317971608 -5.46361890624439
4w54_ti -2.4831377080289663 -3.0535647316108663 -3.6082970451863914 -4.149167026065934 -4.351206541680974 -4.52034293428773 -4.701110939386519 -4.887296407837763 -5.095948415485945 -5.343319352388432
4w54_ticube -2.5388260445490434 -3.1218407035675275 -3.688841978264786 -4.226684553153249 -4.429441085976705 -4.597940129953759 -4.778070786422848 -4.970390735434958 -5.189877669788049 -5.450154916441968
4w54_bar_err 0.4132876246468713 0.3665704673692088 0.3947650372377723 0.33663876543815136 0.31858057544235485 0.2575798562512938 0.19530932333499937 0.2008122273335427 0.24746472209593554 0.2505981668007167
4w54_mbar_err 0.340490899387048 0.25930419156065027 0.3666963170990166 0.38126717532544535 0.41112435098656197 0.34291778327356565 0.31122893374083654 0.3172886146612378 0.34970754858786235 0.35010332069660793
4w54_ti_err 0.4147832339925987 0.3901134692833704 0.4374356281433303 0.3780133002436144 0.3479364343168268 0.2800444176169052 0.24883251397808828 0.261255049866048 0.32654359135946376 0.37993168489060924
4w54_ticube_err 0.45376767891046 0.3877874725941875 0.4243495994779544 0.372760152931677 0.3303081412214922 0.2819251549356675 0.24275372775129309 0.26669188664369614 0.33336582607719056 0.38513913540327777
4w55_bar -4.7558352861041735 -4.986396152898312 -5.299971678710929 -5.652186465199143 -5.924971678710931 -6.0663834059257145 -6.2485057768626175 -6.403301825301116 -6.520095961693718 -6.6703509011456035
4w55_mbar -4.884579709303665 -5.1321099833635735 -5.448473909431135 -5.8345478418721815 -6.030612214083783 -6.173139301400541 -6.298378307136678 -6.380675948946748 -6.469347077053824 -6.543040512362944
4w55_ti -4.750178817015581 -4.951580984000922 -5.280134202611505 -5.6910647316108705 -6.026628785148151 -6.166048797895126 -6.410631334542674 -6.649796407837765 -6.783719288653571 -6.973171168832027
4w55_ticube -4.824907943847962 -5.007986337729413 -5.263403801081868 -5.606695706754271 -5.923059632821831 -6.051087038812909 -6.274079390629351 -6.499302462649747 -6.631950646206151 -6.809930251049997
4w55_bar_err 0.13072197404052016 0.16875198483031792 0.0977100394410841 0.12204086702181985 0.18822374866222275 0.20206807639523777 0.2320160972208328 0.18814532895414887 0.16551000172344352 0.17324975439191745
4w55_mbar_err 0.19420785663917467 0.1507545778861805 0.05034883146167881 0.06132992425768268 0.10419124974853504 0.12221570724695088 0.19573008821272952 0.19228649398061426 0.21331889870969292 0.23164480594493506
4w55_ti_err 0.12186358632272094 0.137846347850883 0.07757127623725357 0.12215868811773907 0.1955076546450718 0.19180595998877023 0.2334863959933694 0.1513593051286261 0.12216163067892077 0.09259000765464467
4w55_ticube_err 0.11062712704532368 0.13969254331392567 0.051680170854756985 0.1377013750789434 0.2244555325980266 0.20683758319312207 0.23017027907972915 0.19104622340034727 0.15784376520467638 0.14665028267992095
4w57_bar -2.9504178227517213 -3.744952558252039 -4.599637070680338 -5.0809946232616 -5.365809792158984 -5.540921328169185 -5.5975656876338125 -5.648394240852421 -5.7270271280417155 -5.780006732885564
4w57_mbar -3.09780469336995 -3.8431042472259103 -4.631982513637635 -5.090475184128393 -5.347565687633812 -5.5315204358811005 -5.603301825301114 -5.673091500253315 -5.747900295664406 -5.8068550439116935
4w57_ti -2.9587033549378274 -3.7467849355624274 -4.590156509813546 -5.07637384569627 -5.363818077691172 -5.5502425518785525 -5.614535094899587 -5.667833374058283 -5.743916866728777 -5.796179454364213
4w57_ticube -2.9917658151035367 -3.777537006945476 -4.635009919628711 -5.123139301400542 -5.40771546456179 -5.590793858443247 -5.653572698468739 -5.706711640470012 -5.785902207710292 -5.840793858443247
4w57_bar_err 0.6472613385756948 0.5185217956428172 0.5395427181784481 0.569237136805896 0.5817550681672723 0.5854211294765476 0.6293966487932398 0.5926753092177479 0.4925855796986925 0.4370192772245017
4w57_mbar_err 0.4775069012042264 0.35803995527944965 0.4155361960374281 0.44335594905000136 0.4712706042161274 0.4979491951522738 0.5227715385098728 0.48600744259587964 0.429316912406801 0.3625432949444176
4w57_ti_err 0.6644829615878346 0.5249605555827845 0.5567429011093862 0.6007439243730147 0.610498131894787 0.615512910989546 0.6222448668011485 0.5918362591689021 0.49353208410572785 0.4302989048736461
4w57_ticube_err 0.6534415389870226 0.5124890192956668 0.5853911056726169 0.6131855308763741 0.6314683418558711 0.6118558408770698 0.643045283653843 0.6321581569630905 0.5240123130625257 0.4406836979663871
