# Supplementary material for: Accurate absolute free energies for ligand–protein binding based on non-equilibrium approaches
Source: Commun Chem. 2021 May 11;4:61. doi: 10.1038/s42004-021-00498-y (PMC9814727; doi:10.1038/s42004-021-00498-y)
Supplement: Supplementary file 4 — Supplementary Data 1 [file 42004_2021_498_MOESM4_ESM.zip › dg_data/lysozyme/lysozyme_fep_holo_ALL.dat]

 mean_slice1 mean_slice2 mean_slice3 mean_slice4 mean_slice5 mean_slice6 mean_slice7 mean_slice8 mean_slice9 mean_slice10
4w52_bar -3.973800550603855 -3.9406584218594323 -4.022557720775939 -4.0737049483094 -4.16341176793974 -4.236945866091428 -4.286898064944198 -4.412296407837761 -4.506305330718578 -4.627481238940375
4w52_mbar -3.942251793433684 -3.9952313982775327 -4.084539875014309 -4.16157939062935 -4.252401570361664 -4.338921646843499 -4.392140257423485 -4.499055490055737 -4.581990480495506 -4.695438536582184
4w52_ti -4.121984107009208 -4.0844602064355975 -4.125330187315137 -4.175601060482759 -4.270884680622978 -4.343622092987539 -4.399947778137316 -4.5811937947083825 -4.750330187315137 -4.918351219819917
4w52_ticube -3.9783416595904706 -3.908870658953122 -3.9404194161232953 -3.989335923452803 -4.106847077053825 -4.190100741808444 -4.250967535944838 -4.442331462012397 -4.629711959144328 -4.819721519373772
4w52_bar_err 0.28872397962910434 0.2351301114588505 0.2256135609140233 0.270077975843396 0.25816640776437727 0.2705458590749454 0.2634120588747585 0.2869340509869683 0.327777354800026 0.3652853308464487
4w52_mbar_err 0.232527716697943 0.17435949420578173 0.18714946718158718 0.24261178649864007 0.2511656851062229 0.2508145157998135 0.24845585002927745 0.27371642412229386 0.2902075024960382 0.2985056242064936
4w52_ti_err 0.28358471995882367 0.2527915233287962 0.2677328053614849 0.30871446928399404 0.2904124772704091 0.28868768015844193 0.3023667335321837 0.3394682713041937 0.43769883871912113 0.5004613377803505
4w52_ticube_err 0.3075873213530945 0.31397821981981267 0.31577488544110627 0.3603327203620108 0.3480113922452284 0.3332858338839578 0.32736305738495947 0.3681301603440522 0.48342868558522795 0.5615713283010262
4w53_bar -2.080460843784221 -2.628500996747897 -2.926063138239294 -3.1328827685770935 -3.3323728896733322 -3.4106074339690577 -3.322812660227817 -3.2974780521972225 -3.3546800917128445 -3.5240554900557397
4w53_mbar -2.2781185875700714 -2.7789949419359146 -3.05648060159175 -3.2496769049696885 -3.449963711853062 -3.546123686359103 -3.4748203084113727 -3.4872486066905366 -3.55767563027243 -3.7385233039499335
4w53_ti -2.1355915002533123 -2.841773781961407 -3.1599700853393617 -3.344562182216347 -3.528118587570076 -3.536404119756178 -3.4285328641793833 -3.3038515384942246 -3.3542020802405603 -3.5163276379206234
4w53_ticube -2.1650688743769586 -2.8504576570410785 -3.1038037373470067 -3.2052218380480872 -3.3412957704891326 -3.293733628997744 -3.1453110668562436 -3.0200720611201093 -3.0244538329492956 -3.164112851432406
4w53_bar_err 0.3336601439128398 0.5462166954081195 0.5482752470933023 0.5412619332127225 0.5355247503929456 0.5582104930595089 0.5285970142505768 0.5374262324405469 0.5051115721233989 0.42820265799653134
4w53_mbar_err 0.4080103962766867 0.580581464531469 0.5751982127129095 0.6210872924026881 0.640906585282816 0.6648748503757077 0.6530895827729192 0.6516713779824627 0.618656393283679 0.5561104124401858
4w53_ti_err 0.3347038764354628 0.5941697986158361 0.6039551085662317 0.6049143581090092 0.5847077838429152 0.5704204295606566 0.5517360271646329 0.474474828870188 0.4932109080769157 0.4164326784121983
4w53_ticube_err 0.24338685474933444 0.5437234169420583 0.531777563007177 0.48650413097112005 0.4516241636108141 0.4400656972465886 0.39042190084071837 0.42679141834671924 0.45269375678179896 0.43109835118939466
4w54_bar -5.274246694644646 -5.900760397640182 -6.2179210094948685 -6.353596599042351 -6.435734903694997 -6.455891054109274 -6.442745738621702 -6.423864285466826 -6.528787803631262 -6.601923558889387
4w54_mbar -5.444418778774666 -5.81957811593209 -6.013093093624888 -6.055875120393532 -6.115467217270522 -6.154743826575809 -6.194976458825653 -6.1995175678122685 -6.303883405925718 -6.3784531956006685
4w54_ti -5.218399020967145 -6.045597873739611 -6.354552621986905 -6.559619543593021 -6.722382449902773 -6.745247331993276 -6.698083533395442 -6.648848351751082 -6.728596599042351 -6.778230123580272
4w54_ticube -5.282850901145602 -6.1137941771175575 -6.406098192413924 -6.610448096811632 -6.774326363223357 -6.797430251050001 -6.754568555702644 -6.709555808730052 -6.799501634096526 -6.8579783708715425
4w54_bar_err 0.2182555517248302 0.3415241884009505 0.33658579550927187 0.3869824096472639 0.36195052059802457 0.3842433836692883 0.33290468919694516 0.2916228144637925 0.28004161103799136 0.2881079043374577
4w54_mbar_err 0.2375030713917787 0.21436860234169344 0.10164228959281951 0.09993177066155193 0.12503457247175903 0.18255675711371333 0.19174064957824233 0.1679317604372726 0.16670848760327925 0.1649821336180824
4w54_ti_err 0.219834864337105 0.4565838218106626 0.4704410975410999 0.5308263030880671 0.5553943435160252 0.60301254708729 0.5035335456155636 0.4468950174164884 0.42389060745189505 0.41976173616210194
4w54_ticube_err 0.19307735346368332 0.464608937725461 0.4675248079787909 0.5281575861722893 0.5602719567631921 0.5728520602304007 0.5133144599398598 0.43678242063277084 0.38267397045739887 0.38242282210762335
4w55_bar -4.639439492605131 -5.153461162458541 -5.638005458188306 -5.99006090751909 -6.17146626124758 -6.329369384255866 -6.45325402415389 -6.492450964880467 -6.61729162772304 -6.695685509176195
4w55_mbar -4.7624477781373145 -5.277425470935283 -5.679273781961408 -5.9666383453775955 -6.139678498341265 -6.3104879311009885 -6.452776012681615 -6.462495579284542 -6.581201761566253 -6.669474546779768
4w55_ti -4.590522985275621 -5.096498128679066 -5.680628147799523 -6.087814253599397 -6.237352175842859 -6.38434070356753 -6.497071742445793 -6.498107433969056 -6.616574610514626 -6.671067918354013
4w55_ticube -4.626134839960136 -5.1310742918403145 -5.739503227468099 -6.145972316059561 -6.259818715039802 -6.379799594580914 -6.456918778774667 -6.424174992923806 -6.541686146524827 -6.589726299488495
4w55_bar_err 0.16447410857754577 0.2751601327776065 0.2778197621604466 0.281243843570579 0.28012068688872205 0.2308570314609593 0.24859265121702628 0.28110413507100246 0.29131950091267317 0.308094388218156
4w55_mbar_err 0.16591421770337153 0.28327992703772975 0.3102322985333443 0.3120499344954014 0.28826206100343116 0.2587539452434826 0.2655141607515003 0.3210236392721372 0.3263751873499001 0.34528544588341575
4w55_ti_err 0.16969191204527828 0.26971684633493176 0.2705875306138607 0.308648427556521 0.3196695462224224 0.2910891821444522 0.3036995654625896 0.3470205879161937 0.3384408477352738 0.35383566773113106
4w55_ticube_err 0.18387538747185733 0.24892512910498818 0.2354384298614751 0.2878940284940158 0.31770299027512733 0.30025549694473763 0.32573332255618376 0.3420590705971262 0.3362763255343654 0.337796903513849
4w57_bar -5.503556764752992 -5.667116356849873 -5.794825088526101 -5.975911767939739 -6.089837835498691 -6.140029040087603 -6.211332418035342 -6.245350901145603 -6.310997810004748 -6.351230442254586
4w57_mbar -5.652218332630623 -5.796418460100349 -5.92404752319787 -6.122820627085692 -6.238658740533747 -6.320000359399266 -6.386045611151975 -6.4027760126816124 -6.451931525747259 -6.474318396365485
4w57_ti -5.489455426320874 -5.625927701655481 -5.745589906881742 -5.934723112745348 -6.047215145887477 -6.094538281642733 -6.171896471572626 -6.201134839960132 -6.264391691457904 -6.304544655129031
4w57_ticube -5.5253062867415235 -5.652696344102899 -5.765029040087599 -5.941654279093339 -6.039168619437507 -6.076294177117559 -6.160742870552865 -6.193327319246302 -6.259292902420298 -6.302154597767657
4w57_bar_err 0.6878246846088116 0.7172617270051624 0.5987745096950892 0.5151521894929344 0.471487231418013 0.4695470595186912 0.48702623946669815 0.4370074622347232 0.412485307165449 0.4095070992624939
4w57_mbar_err 0.6723842447799695 0.7168410140603672 0.5897243333097364 0.5099785918612392 0.4422466460631259 0.3907052068795471 0.40393897596706246 0.3835715432181016 0.3507169825018819 0.35372662489217743
4w57_ti_err 0.7061980610320804 0.7575003524229769 0.6137551957677624 0.5283146618365164 0.4929908934177482 0.46543960691957176 0.481132879552462 0.44155191800778576 0.4327325666207974 0.4461049614645809
4w57_ticube_err 0.7378484905264822 0.746193161610483 0.6191754279386124 0.5568609336177278 0.5091163977563163 0.4981034442466493 0.5331342778751543 0.4914306926227601 0.46558329948552574 0.4796022437756133
