# Supplementary material for: Accurate absolute free energies for ligand–protein binding based on non-equilibrium approaches
Source: Commun Chem. 2021 May 11;4:61. doi: 10.1038/s42004-021-00498-y (PMC9814727; doi:10.1038/s42004-021-00498-y)
Supplement: Supplementary file 4 — Supplementary Data 1 [file 42004_2021_498_MOESM4_ESM.zip › dg_data/lysozyme/lysozyme_fep_apo_hrex_ALL.dat]

 mean_slice1 mean_slice2 mean_slice3 mean_slice4 mean_slice5 mean_slice6 mean_slice7 mean_slice8 mean_slice9 mean_slice10
4w52_bar -2.068287484956946 -3.0024812389403754 -3.6434946232616015 -4.043351219819917 -4.265228211534385 -4.368956701018132 -4.437870021604492 -4.484157465836488 -4.5379337564674636 -4.563507370234192
4w52_mbar -2.093622092987539 -3.026700486868993 -3.666040831037254 -4.062232672974793 -4.274629103822467 -4.365212277818643 -4.424326363223358 -4.46113324658856 -4.508695388079954 -4.530126235753632
4w52_ti -2.2133639667925116 -3.151859824026419 -3.8036284664738353 -4.2116909266395455 -4.433488249775301 -4.543430888398631 -4.62102808406466 -4.675123049010484 -4.7372645404062785 -4.769131971891299
4w52_ticube -2.077290034351465 -3.0145111943259715 -3.658790990374412 -4.074262628360388 -4.315419416123294 -4.429504820839674 -4.515706223006659 -4.575696662777213 -4.640148542955674 -4.676238409112459
4w52_bar_err 0.14050359517821023 0.11589700518856129 0.08828415199856261 0.07642337385368468 0.029148751352982723 0.013747477177657584 0.025709814567630655 0.04047201454214725 0.042975569144395695 0.0476346952386846
4w52_mbar_err 0.15583956379208186 0.11395535677096597 0.09057943137520817 0.07828453278462055 0.02564904935534888 0.011992751886685254 0.029353523337516722 0.04366054421584965 0.04824507725882407 0.053585350325177895
4w52_ti_err 0.13087518236970722 0.12011833890978939 0.0816844054039153 0.06868510316287593 0.02444553587847225 0.01528567449882703 0.023569774948753765 0.0346214753022271 0.03836278614486237 0.04310605593521066
4w52_ticube_err 0.13674660937450883 0.13250096740922682 0.0970922464355907 0.0817145301715512 0.03953208197640548 0.02692219101896525 0.013912997854787766 0.01745766142459696 0.025137730773369997 0.026641413056930463
4w53_bar -3.7289630745044255 -4.418335286104177 -4.697334648755543 -4.802258166919981 -4.816678179666953 -4.754457019692453 -4.722350582471281 -4.812376076416475 -4.872047841872177 -4.8142881223055785
4w53_mbar -3.7282460572960225 -4.424071423771481 -4.693590225556054 -4.803851538494234 -4.8293454836822525 -4.773338472847327 -4.7465698303999 -4.828309792158989 -4.878740002484043 -4.8206616086025775
4w53_ti -3.7756488616299877 -4.513539237665682 -4.838268364498052 -4.935942041999648 -4.916024897321517 -4.849740639832664 -4.801381812554137 -4.896904438430494 -4.972669256786133 -4.90622566213987
4w53_ticube -3.7806679820888753 -4.488363966792515 -4.844402845058919 -5.009396471572621 -5.021665432694354 -4.999915910705831 -4.957691563988178 -5.067474865454083 -5.158536050922534 -5.103485063032151
4w53_bar_err 0.13969995371017505 0.18064526619688873 0.21860372644291637 0.22689094502860047 0.27087508674011784 0.31164606878630546 0.4105779159691733 0.3954981162496328 0.43248770066810405 0.4594425942349913
4w53_mbar_err 0.1389711322425937 0.18103966254050316 0.2218373804918955 0.22061970755704347 0.2667398353683542 0.3031642567061827 0.3906879005747787 0.3879839146962108 0.4108669045574494 0.4602132860543157
4w53_ti_err 0.14237629097158647 0.17530965677267882 0.248736398128618 0.2743335497093243 0.32260389460354205 0.3603080279758208 0.45829100532535616 0.44789217159450323 0.4725870919028405 0.5136198493688962
4w53_ticube_err 0.12787549786453592 0.16258561629724036 0.23757391107912917 0.29253117795603456 0.3978007134704559 0.5071830619604913 0.5885628207837698 0.5525561626404516 0.606306648702843 0.634359206656085
4w54_bar -3.8896067966204257 -4.829935031164724 -5.295996216633172 -5.504249881387796 -5.625903801081867 -5.681034457550955 -5.769227574185754 -5.827863648118195 -5.94768519050188 -6.024167026065934
4w54_mbar -3.9062575295713526 -4.825632927914244 -5.2917737819614095 -5.497637389354652 -5.6141128514324095 -5.6681281477995205 -5.757675630272434 -5.815594686996462 -5.931671806180656 -6.002736178392256
4w54_ti -3.827146630909784 -4.776955426320873 -5.257994304587285 -5.474772507264149 -5.602720244676513 -5.655540512362936 -5.7447693205210015 -5.805317440342544 -5.927529040087605 -6.009348670425397
4w54_ticube -3.865148542955671 -4.821888504714753 -5.30021865130494 -5.517793539768928 -5.650521391904047 -5.704138345377595 -5.792172124854972 -5.849533501528012 -5.965849626448341 -6.040817759016855
4w54_bar_err 0.21770800303924473 0.27187513675497177 0.2330040483732888 0.20434326584046553 0.20282381763043614 0.15667076271775246 0.1372343800518521 0.1473186687786299 0.1525629024739956 0.1627756087133552
4w54_mbar_err 0.21877386283591005 0.28065339156990726 0.2220143991670731 0.20111685400518936 0.19740286305614918 0.1530577897686605 0.13324892965425827 0.13470784929624907 0.14250952862813146 0.1475019139398133
4w54_ti_err 0.21099554253920827 0.2797549747111252 0.2339025923941728 0.2015663853246048 0.20783209247686646 0.17074090615121634 0.1424206263167786 0.1589094839218457 0.1725546507047683 0.1845446557373083
4w54_ticube_err 0.21770010453242086 0.27555989902372513 0.22608482631540872 0.20909211114682033 0.2087035968797636 0.16519549151533647 0.1372832766552362 0.1577073934027942 0.16093116017070125 0.1651921670924112
4w55_bar -5.58112209298754 -5.952537006945472 -6.119124005033432 -6.3288913727835885 -6.461061544867721 -6.5866192249187065 -6.660471997385245 -6.783719288653569 -6.869363010769568 -6.988387867366128
4w55_mbar -5.583910493242475 -5.9473585493291585 -6.117132290565616 -6.324828275269251 -6.4519793268944925 -6.5725975550652995 -6.649159059208062 -6.771928339004113 -6.853747969341902 -6.961300550603856
4w55_ti -5.5200162931150105 -5.903062819564974 -6.05626549642922 -6.26220877240118 -6.407046248500605 -6.545111895409464 -6.622151411024504 -6.751373845696269 -6.857333055383972 -7.007109983363578
4w55_ticube -5.581122092987543 -5.962017567812265 -6.1182476506675885 -6.327537006945474 -6.4601851905018775 -6.571163520648469 -6.64310424722591 -6.766271869915519 -6.852791946397355 -6.973569511725588
4w55_bar_err 0.1331328929886934 0.05930034957055799 0.059634751614116924 0.0836901063626433 0.057629796815406184 0.04813180490171096 0.018208205005388608 0.021200121417999176 0.03334420366381601 0.05502660977420877
4w55_mbar_err 0.13627025408891283 0.05939547892901423 0.06139239511157043 0.08236635060642901 0.05525803147698737 0.044623638519915895 0.020982615847476273 0.02497025542481801 0.03394019686198366 0.05645505167191612
4w55_ti_err 0.13778596995049572 0.060820645105021505 0.07356420395000265 0.10921832486624117 0.08038255691101749 0.07831050631076628 0.035542448751646596 0.018767663265966152 0.03705670205374319 0.051887695435239585
4w55_ticube_err 0.1380953208437061 0.05906499287905688 0.06656109989979613 0.09131232373645587 0.061945353858678276 0.051039586535494987 0.023706292135408653 0.03584176273443487 0.04103741510136358 0.0647516023648452
4w57_bar -3.830436943210613 -4.373856318608955 -4.827728211534385 -5.195717376607678 -5.34071418986453 -5.467307561438781 -5.545542105734512 -5.709101697831384 -5.809563775587922 -5.89273777176383
4w57_mbar -3.835296726512079 -4.384213233841586 -4.83131329757645 -5.198346439705195 -5.340475184128395 -5.466192201336808 -5.542275694007298 -5.709500040724952 -5.8092451012730715 -5.889630697194039
4w57_ti -3.806616038175558 -4.338244463924441 -4.782556127404365 -5.149668938111824 -5.295781111470651 -5.426596917716668 -5.506743507901495 -5.67141846010035 -5.771641532120745 -5.8559308883986265
4w57_ticube -3.8281265544279504 -4.360232991649109 -4.809165432694359 -5.176995260610229 -5.323266771126482 -5.455038600317052 -5.536539556339995 -5.70225020006211 -5.802473272082505 -5.887559314147514
4w57_bar_err 0.2346683440722411 0.09828691951283305 0.10737703067842572 0.09509491592259897 0.09100055546469196 0.10044882802439971 0.06031878152957777 0.04123726976441487 0.04407896393068517 0.04956945875220152
4w57_mbar_err 0.22001763618795112 0.09079820368335917 0.11569564327534695 0.09156090542160775 0.09441699891290523 0.09997465860548586 0.06105651133394258 0.04307638728926438 0.04949608677577695 0.050587024033152905
4w57_ti_err 0.22694749222863778 0.09571113700538567 0.10494944877953602 0.0931180854819654 0.08512238697200174 0.09862627675903077 0.0601262069207302 0.040289813730149386 0.0424009233815889 0.04675869536445568
4w57_ticube_err 0.2247391371176349 0.09738578526485211 0.10258734295279952 0.09328855051174847 0.09017048582359864 0.09992526633138142 0.061083200555169415 0.04012287967257809 0.040408613563782926 0.04701109146738028
