# Supplementary material for: Accurate absolute free energies for ligand–protein binding based on non-equilibrium approaches
Source: Commun Chem. 2021 May 11;4:61. doi: 10.1038/s42004-021-00498-y (PMC9814727; doi:10.1038/s42004-021-00498-y)
Supplement: Supplementary file 4 — Supplementary Data 1 [file 42004_2021_498_MOESM4_ESM.zip › dg_data/lysozyme/lysozyme_fep_holo_hrex_ALL.dat]

 mean_slice1 mean_slice2 mean_slice3 mean_slice4 mean_slice5 mean_slice6 mean_slice7 mean_slice8 mean_slice9 mean_slice10
4w52_bar -3.5576915639881768 -4.010288759654206 -4.220295133140503 -4.41157939062935 -4.606926745632536 -4.706353131865805 -4.7856233676847975 -4.855174036900861 -4.9521306971940415 -5.057452558252037
4w52_mbar -3.5385711050971635 -3.9972231127453464 -4.2168693842558636 -4.413252430782313 -4.624692838685438 -4.722127510450892 -4.7957412771812935 -4.864017249137954 -4.961372252324698 -5.063905713127756
4w52_ti -3.6899414046510213 -4.139829868640824 -4.349756573548406 -4.541040831037253 -4.7369458660914265 -4.832946503440059 -4.910384361948663 -4.982086082789962 -5.079520754555419 -5.192729804905959
4w52_ticube -3.573067599679701 -4.032516293115008 -4.246107752643371 -4.433727255511441 -4.6283575933062115 -4.734077797257776 -4.8178094734846715 -4.890467217270522 -4.984237134415203 -5.081432800444519
4w52_bar_err 0.12948904329861496 0.10991689356364379 0.10380790433830481 0.09644572729343544 0.08254791219642749 0.11991761342918678 0.14366106474594975 0.13099882702747337 0.10071985081378967 0.0621626089659395
4w52_mbar_err 0.12671745887076002 0.1175729467797989 0.11112747215057214 0.10367172331555023 0.08817354163894492 0.12336207324489021 0.1550815518453248 0.1334672348681561 0.10547100641133401 0.06328273161313516
4w52_ti_err 0.1293394134971132 0.11050894607677232 0.10250168856482479 0.09780876478479086 0.08481410988950971 0.12140159884529858 0.1418938486505558 0.13935318136412245 0.10143175002094362 0.057236950352723866
4w52_ticube_err 0.12708994817309696 0.10825661538332394 0.10780547878824707 0.09508873146467371 0.08534886164194197 0.121315807969454 0.14009122033208934 0.12409840444427243 0.09041996321324144 0.055271394897010245
4w53_bar -2.041980920266063 -2.9372167392590516 -3.1163913727835872 -3.4778477144024587 -3.86368264110736 -4.224421965517818 -4.480476777499961 -4.566757848245664 -4.675186783873451 -4.787439811279439
4w53_mbar -2.0693072427644665 -2.9615156557663798 -3.133281111470656 -3.497844527659305 -3.8971434441666335 -4.2504735907568225 -4.498083533395443 -4.576636752006026 -4.675664795345735 -4.781863010769565
4w53_ti -2.0579146360085767 -2.9656584218594273 -3.1768598240264203 -3.5489917551927723 -3.925425789609592 -4.281384999297288 -4.535926108283906 -4.6275449738033405 -4.756926745632536 -4.886786528934007
4w53_ticube -2.0842052669837168 -2.989798001209345 -3.1208528131914957 -3.463427701655483 -3.8362766500302374 -4.166343571636363 -4.394275375332987 -4.481353131865808 -4.623481876289011 -4.7546960254285855
4w53_bar_err 0.2708667906868749 0.22689169563698208 0.22150447554977742 0.12135230368924549 0.10284813144179523 0.11044113691110338 0.16858016189506717 0.2238531531104791 0.2515830355937327 0.30083208661888583
4w53_mbar_err 0.2826996525536166 0.24895915980568695 0.2246647109835872 0.12315101006723954 0.10010339931921897 0.12596095126589896 0.19178551227208873 0.23911937084023865 0.27135779565659107 0.2974760551866623
4w53_ti_err 0.28692313841121975 0.2663331696518704 0.23747297156587194 0.11148690967789728 0.09417926439010516 0.1541593419502318 0.21761351735236312 0.2603152059450265 0.28095338709370077 0.32375593336253006
4w53_ticube_err 0.29513747529239215 0.27164541409668397 0.21184218813047465 0.13792914913943152 0.12506241723760103 0.06947765525891793 0.08053961317124265 0.12222640701676056 0.15342473421129094 0.20184903189253045
4w54_bar -5.16310902734063 -5.4947693205210015 -5.468478689545858 -5.731783342190852 -5.817825407200413 -5.8493741643705865 -5.909364604141139 -5.998832418035341 -6.144068237028329 -6.278469129316409
4w54_mbar -5.166853450540122 -5.5226533230703945 -5.497239046461091 -5.770502271445155 -5.850728530208701 -5.879887230017494 -5.935814572273709 -6.015961162458538 -6.154584489418388 -6.27751310637186
4w54_ti -5.15968327845599 -5.472302781324061 -5.4176501363272465 -5.684778880750447 -5.779265815103536 -5.811372252324696 -5.869131971891301 -5.975091181579001 -6.145103928551594 -6.315674355575177
4w54_ticube -5.356066324982441 -5.6831855091761945 -5.6492466946446465 -5.914463393178743 -6.015483150986264 -6.059619543593021 -6.126461481132854 -6.215610620712205 -6.3723187150398015 -6.508551984638272
4w54_bar_err 0.27265656582975073 0.5513072288957707 0.4855716286895192 0.40847646750509603 0.3707633990794089 0.32407413188700634 0.32544181141946904 0.31734896366809273 0.2996251675534416 0.3151108235840325
4w54_mbar_err 0.28421645670907025 0.5780021110872272 0.5071533296355202 0.43556912525147273 0.3930356428802025 0.35120063778608235 0.33856895766245587 0.3448839696548784 0.3147906720304202 0.3216175332371903
4w54_ti_err 0.2753318066016554 0.5416293046287881 0.48531380867065355 0.4286001585995819 0.3782613022515875 0.3649025908559169 0.3390932631202609 0.35031251224769105 0.3559940724938622 0.3361984522689229
4w54_ticube_err 0.38387514952652724 0.6533061502851822 0.6119315507656424 0.538669556874618 0.5164905944863002 0.44455484388936667 0.44634385954734723 0.4306561474398203 0.40705611470920977 0.39034311206301725
4w55_bar -5.098888186040442 -5.575943635371221 -5.908639620074858 -6.306663839322784 -6.479783660865168 -6.518502590119472 -6.616255936199776 -6.749541468385882 -6.893980601591746 -6.978907306499331
4w55_mbar -5.079528721413289 -5.557938536582182 -5.89190921854522 -6.293837198150063 -6.46767403690086 -6.508862692095252 -6.605660015231005 -6.7356791356898995 -6.874222794071029 -6.960742870552867
4w55_ti -5.046705266983716 -5.536189014593659 -5.882428657678427 -6.289296089163448 -6.4569984473533815 -6.490538918991366 -6.59076199101176 -6.731456701018135 -6.888005458188308 -6.975561226193405
4w55_ticube -5.109324769851787 -5.586380219182566 -5.922661289928269 -6.323234903694999 -6.494841022241839 -6.530452876926356 -6.634022029252677 -6.766590544230366 -6.903939173930816 -6.985121455638912
4w55_bar_err 0.2423107554596727 0.2168004654957292 0.11216735544562831 0.12822088232634818 0.1533326707975921 0.09934338526203781 0.035477624677680085 0.016534729683897634 0.03895331218059657 0.051886769707388404
4w55_mbar_err 0.23792238232626936 0.20909351310515703 0.1157126829241201 0.1219013432591856 0.15542623977842704 0.09877891504677073 0.037374294513643054 0.020219727817095266 0.03805471166756474 0.047599706213793905
4w55_ti_err 0.2475590325890193 0.2130426712423983 0.12080309742702051 0.14145831229748368 0.16185398239855645 0.10273728106077003 0.03164512402907492 0.01642608593367317 0.053884464375995686 0.06904359842428237
4w55_ticube_err 0.25052568945466097 0.21291212901503773 0.11608127170887207 0.13419807817373772 0.15063259497739637 0.09991652553009465 0.036831476330956 0.017475741898087344 0.04200911951544801 0.05351217187752107
4w57_bar -6.823824451177469 -6.3883559999346415 -6.3215140623948045 -6.3191240050334265 -6.317849307774026 -6.401660652579635 -6.416080665326611 -6.413053259335531 -6.378158421859434 -6.345972316059562
4w57_mbar -6.835296726512075 -6.395526172018772 -6.315140576097803 -6.31171482721316 -6.309324769851782 -6.392020754555415 -6.4035726984687384 -6.400465623898949 -6.366526809367402 -6.3356950694056415
4w57_ti -6.778015018417748 -6.349876076416475 -6.292435031164721 -6.290841659590473 -6.290124642382058 -6.376883724600029 -6.3932954518148195 -6.3932954518148195 -6.359595643019405 -6.328206223006657
4w57_ticube -6.825497491330434 -6.390029040087606 -6.328365560164084 -6.327409537219538 -6.327090862904683 -6.416877351113734 -6.434324769851785 -6.433368746907234 -6.399031589482122 -6.368199849520361
4w57_bar_err 0.23724835012024717 0.3261059462593884 0.22688390606280176 0.1861209735214093 0.20310987834803615 0.1952615956126532 0.17968519615655093 0.1035114225890794 0.06789929308004582 0.041789173547198584
4w57_mbar_err 0.23667594384813745 0.33127141875135957 0.22930467099765814 0.18998476440423231 0.19681484290003093 0.18019031923490375 0.17195097080341296 0.10159693023671118 0.0649781828249218 0.03887380281679191
4w57_ti_err 0.24724867769852704 0.33902201591961956 0.242095324382506 0.19677691192884714 0.2052862800157633 0.19876134806528684 0.19119382001639632 0.1126744725873237 0.07538282306646821 0.03700107498324148
4w57_ticube_err 0.24736758117921986 0.32847420914948317 0.24385855714763557 0.1917662715285371 0.20654778211425115 0.2009738568487972 0.19238911792970476 0.11662905099986089 0.07667910382067925 0.03861939364866593
