# Supplementary material for: Accurate absolute free energies for ligand–protein binding based on non-equilibrium approaches
Source: Commun Chem. 2021 May 11;4:61. doi: 10.1038/s42004-021-00498-y (PMC9814727; doi:10.1038/s42004-021-00498-y)
Supplement: Supplementary file 4 — Supplementary Data 1 [file 42004_2021_498_MOESM4_ESM.zip › dg_data/brd4_transition_time_study/brd4_noneq_transitions.dat]

 time_0.1 time_0.5 time_1 time_5 time_10 time_20
1_cgi -11.210000000000003 -9.78 -7.539999999999999 -7.1 -7.67 -9.31
1_cgi_err 0.9712363255150623 0.6378871373526825 0.49497474683058323 0.33541019662496846 0.23345235059857505 0.13601470508735444
1_bar -8.47 -8.540000000000001 -7.400000000000002 -6.91 -7.549999999999999 -9.31
1_bar_err 0.9654014708917735 0.48270073544588676 0.2816025568065745 0.45276925690687087 0.3026549190084311 0.15524174696260024
1_jarzF -16.4 -14.020000000000005 -11.449999999999998 -6.91 -7.100000000000001 -9.699999999999998
1_jarzF_err 0.7742092740338364 0.8766413177577247 0.44922154890432403 1.241974234837422 0.5323532661682466 0.1392838827718412
1_jarzR -0.7700000000000014 -2.860000000000001 -3.2499999999999982 -5.710000000000001 -7.24 -9.680000000000001
1_jarzR_err 1.7791008965204869 0.45793012567421243 0.39824615503479754 0.6549045732013177 0.3847076812334269 0.36496575181789315
2_cgi -7.62 -8.570000000000004 -7.999999999999999 -8.940000000000001 -8.670000000000005 -8.59
2_cgi_err 0.7983107164506813 0.5099019513592785 0.3492849839314596 0.1726267650163207 0.161245154965971 0.15132745950421556
2_bar -6.4700000000000015 -8.959999999999997 -7.909999999999999 -8.869999999999997 -8.810000000000002 -8.649999999999999
2_bar_err 0.38078865529319544 0.5360037313302959 0.3436568055487917 0.22090722034374521 0.1902629759044045 0.16031219541881397
2_jarzF -14.110000000000003 -10.849999999999998 -9.239999999999998 -9.050000000000004 -8.660000000000004 -8.840000000000003
2_jarzF_err 0.6397655820689325 0.4903060268852505 0.4123105625617661 0.25179356624028343 0.21095023109728983 0.2707397274136177
2_jarzR 0.9399999999999986 -7.820000000000003 -6.819999999999999 -8.970000000000002 -9.240000000000002 -8.5
2_jarzR_err 0.3440930106817051 1.155248890932166 0.47675989764240867 0.25179356624028343 0.32062439083762795 0.30066592756745814
3_cgi -10.719999999999999 -8.500000000000002 -8.320000000000002 -7.989999999999998 -8.080000000000002 -6.890000000000001
3_cgi_err 0.8884255736976508 0.36400549446402586 0.26925824035672524 0.14317821063276354 0.11045361017187261 0.1004987562112089
3_bar -10.07 -8.38 -8.409999999999998 -7.76 -8.16 -6.850000000000001
3_bar_err 1.0259142264341596 0.47675989764240867 0.215870331449229 0.14142135623730953 0.12041594578792295 0.11045361017187261
3_jarzF -14.530000000000001 -10.530000000000001 -10.590000000000003 -7.769999999999998 -8.350000000000001 -7.400000000000002
3_jarzF_err 0.5818075283115542 0.4301162633521313 0.27892651361962706 0.29274562336608895 0.18110770276274832 0.1216552506059644
3_jarzR -5.5 -6.48 -6.239999999999998 -7.640000000000001 -8.1 -7.6
3_jarzR_err 1.9875864761061341 0.8551023330572779 0.3178049716414141 0.32140317359976395 0.18110770276274832 0.17117242768623692
4_cgi -12.280000000000003 -10.31 -10.170000000000003 -10.159999999999998 -10.420000000000003 -9.979999999999999
4_cgi_err 0.7833900688673555 0.4589117562233506 0.3847076812334269 0.20396078054371142 0.161245154965971 0.14142135623730953
4_bar -8.98 -10.460000000000003 -9.820000000000002 -10.26 -10.430000000000001 -9.9
4_bar_err 0.813203541556479 0.3765634076752546 0.4031128874149275 0.22090722034374521 0.15132745950421556 0.14142135623730953
4_jarzF -13.129999999999997 -14.08 -11.549999999999999 -10.910000000000002 -11.4 -10.33
4_jarzF_err 1.5305554547287727 0.36400549446402586 0.5491812087098392 0.5108815909777921 0.191049731745428 0.18110770276274832
4_jarzR -3.25 -6.8199999999999985 -8.370000000000001 -9.299999999999999 -9.589999999999998 -9.809999999999997
4_jarzR_err 0.8292767933567176 0.6493843238021688 0.6338769596696192 0.3014962686336267 0.23194827009486405 0.3313608305156178
5_cgi -7.089999999999998 -6.9300000000000015 -6.280000000000003 -5.5799999999999965 -5.510000000000003 -6.380000000000001
5_cgi_err 0.8200609733428363 0.5246903848937963 0.4669047011971501 0.28284271247461906 0.22090722034374521 0.1216552506059644
5_bar -7.190000000000003 -6.339999999999998 -5.600000000000003 -5.660000000000002 -5.460000000000003 -6.320000000000002
5_bar_err 0.9701546268507922 0.5854912467321779 0.40447496832313373 0.28071337695236404 0.2408318915758459 0.13152946437965907
5_jarzF -12.750000000000002 -8.440000000000003 -7.659999999999998 -6.3299999999999965 -6.269999999999998 -6.250000000000002
5_jarzF_err 0.5188448708429139 0.806225774829855 0.71449282711585 0.5514526271584895 0.2308679276123039 0.28071337695236404
5_jarzR -1.7400000000000002 -4.08 -3.3700000000000028 -7.01 -5.6800000000000015 -6.129999999999997
5_jarzR_err 1.9102355875650523 0.757099729229908 0.3298484500494129 1.5402921800749363 0.5008991914547277 0.19235384061671346
6_cgi -9.139999999999999 -7.639999999999999 -7.539999999999999 -7.840000000000002 -8.209999999999997 -8.489999999999998
6_cgi_err 0.7397972695272672 0.5277309920783505 0.28861739379323625 0.20223748416156687 0.15132745950421556 0.15132745950421556
6_bar -7.68 -6.459999999999999 -7.520000000000001 -7.83 -8.099999999999998 -8.5
6_bar_err 0.6992138442565337 0.6637017402418047 0.383275357934736 0.21095023109728983 0.17029386365926402 0.17029386365926402
6_jarzF -11.200000000000001 -7.309999999999999 -8.18 -8.669999999999998 -7.799999999999999 -8.499999999999998
6_jarzF_err 1.2139604606411198 1.75231275747225 0.5805170109479997 0.16278820596099708 0.4004996878900158 0.15132745950421556
6_jarzR -3.16 -4.18 -6.85 -7.8199999999999985 -7.979999999999999 -8.62
6_jarzR_err 0.7789736837660178 0.25942243542145693 0.5315072906367325 0.4110960958218893 0.2308679276123039 0.22090722034374521
7_cgi -9.07 -7.110000000000002 -6.819999999999998 -7.449999999999998 -7.05 -6.71
7_cgi_err 0.8158431221748457 0.40792156108742283 0.27892651361962706 0.20396078054371142 0.13341664064126335 0.11401754250991379
7_bar -7.849999999999999 -7.120000000000002 -6.579999999999999 -7.409999999999999 -7.1400000000000015 -6.79
7_bar_err 0.5015974481593781 0.49497474683058323 0.30413812651491096 0.21095023109728983 0.15132745950421556 0.11180339887498948
7_jarzF -12.489999999999998 -9.57 -8.71 -7.560000000000001 -6.530000000000002 -7.000000000000001
7_jarzF_err 0.5110772935672255 0.5772347875864725 0.5953990258641678 0.4410215414239989 0.6007495318350236 0.16278820596099708
7_jarzR -2.4700000000000015 -4.840000000000001 -4.22 -8.0 -7.080000000000001 -6.830000000000001
7_jarzR_err 0.9374433316206372 0.8584287972802402 0.24738633753705963 0.9708243919473799 0.35057096285916206 0.191049731745428
