# Supplementary material for: Accurate absolute free energies for ligand–protein binding based on non-equilibrium approaches
Source: Commun Chem. 2021 May 11;4:61. doi: 10.1038/s42004-021-00498-y (PMC9814727; doi:10.1038/s42004-021-00498-y)
Supplement: Supplementary file 4 — Supplementary Data 1 [file 42004_2021_498_MOESM4_ESM.zip › dg_data/brd4_transition_time_study/README]

Binding free energies for 7 ligands to the BRD4(1) protein in kcal/mol. Columns correspond to different transition times used for the Non-eq protocol: 0.1 ns, 0.5 ns, 1 ns, 5 ns, 10 ns and 20 ns

Columns correspond to the ligand numbers and estimators, as well as corresponding uncertainties.

The ligand codes according to the Figure 1a:
	Figure 1a - brd4_noneq_transitions.dat
	Ligand2   - 1
        Ligand3	  - 2
        Ligand5   - 3
        Ligand6   - 4
        Ligand7   - 5
        Ligand8   - 6
        Ligand9   - 7

Estimators:
	cgi - Crooks Gaussian Intersection
	bar - Non-eq TI BAR estimator
	jarzF - Non-eq TI uni-directional Jarzynski estimator in the ligand decoupling direction
	jarzR - Non-eq TI uni-directional Jarzynski estimator in the ligand coupling direction
	
